# Supplementary material for: Population Estimation and Demographic Characteristics of Free-Roaming Dogs on Kasetsart University Kamphaeng Saen Campus, Thailand: Implications for Rabies Control
Source: Biology (Basel). 2025 Jul 3;14(7):808. doi: 10.3390/biology14070808 (PMC12292527; doi:10.3390/biology14070808)
Supplement: Supplementary file 1 [file biology-14-00808-s001.zip › Supplementary Table S1.xlsx]

## Sheet: 2018-2021_census_doglevel
Table S1. Free-roaming dogs on Kasetsart University Kamphaeng Saen Campus, Nakhon Pathom, Thailand, in 2018, 2019, and 2021, showing identification (DogID), sex, reproductive status (reprostatus), age, and location by block and GPS coordinates.
DogID	sex	reprostatus	age	block	latitude	longitude	year
2019002	female	intact	adult	1	14.0405	99.9622	2019
2019005	female	intact	adult	1	14.0403	99.9617	2019
2019006	female	intact	adult	1	14.0403	99.9622	2019
2019009	female	intact	adult	1	14.0401	99.9617	2019
2019012	female	intact	adult	2	14.0385	99.9644	2019
2019013	female	intact	adult	2	14.0385	99.9648	2019
2019014	female	intact	adult	2	14.0386	99.9649	2019
2019015	female	intact	adult	2	14.0384	99.9652	2019
2019016	female	intact	adult	2	14.0382	99.9678	2019
2019019	female	intact	adult	3	14.0377	99.9659	2019
2019020	female	intact	adult	3	14.0375	99.966	2019
2019022	female	intact	adult	3	14.038	99.9647	2019
2019024	female	intact	adult	3	14.038	99.9616	2019
2019025	female	intact	adult	3	14.0356	99.9658	2019
2019029	female	intact	adult	3	14.0364	99.9656	2019
2019030	female	intact	adult	3	14.0363	99.9656	2019
2019034	female	intact	adult	3	14.0378	99.9656	2019
2019035	female	intact	adult	3	14.0371	99.9658	2019
2019036	female	intact	adult	3	14.0371	99.9658	2019
2019040	female	intact	adult	3	14.0381	99.9637	2019
2019041	female	intact	adult	3	14.0381	99.9636	2019
2019042	female	intact	adult	3	14.0381	99.9633	2019
2019044	female	intact	adult	3	14.038	99.9622	2019
2019046	female	intact	adult	4	14.0376	99.9666	2019
2019049	female	intact	adult	4	14.0336	99.9698	2019
2019057	female	intact	adult	4	14.035	99.9704	2019
2019058	female	intact	adult	4	14.0353	99.9705	2019
2019059	female	intact	adult	4	14.0352	99.9707	2019
2019063	female	intact	adult	4	14.0357	99.9706	2019
2019064	female	intact	adult	4	14.0358	99.9706	2019
2019068	female	intact	adult	5	14.0324	99.9699	2019
2019069	female	intact	adult	5	14.0324	99.9701	2019
2019070	female	intact	adult	5	14.0324	99.9703	2019
2019071	female	intact	adult	5	14.0321	99.9699	2019
2019072	female	intact	adult	5	14.0321	99.9701	2019
2019073	female	intact	adult	5	14.0298	99.9699	2019
2019074	female	intact	adult	5	14.0299	99.9702	2019
2019078	female	intact	adult	5	14.029	99.9705	2019
2019081	female	intact	adult	5	14.0295	99.9701	2019
2019083	female	intact	adult	5	14.0318	99.9701	2019
2019087	female	intact	adult	5	14.0317	99.9688	2019
2019089	female	intact	adult	5	14.0293	99.9705	2019
2019090	female	intact	adult	5	14.0293	99.9705	2019
2019093	female	intact	adult	6	14.0345	99.9715	2019
2019094	female	intact	adult	6	14.0344	99.9716	2019
2019099	female	intact	adult	6	14.0343	99.9712	2019
2019100	female	intact	adult	6	14.0343	99.9716	2019
2019101	female	intact	adult	6	14.0343	99.9717	2019
2019102	female	intact	adult	6	14.0343	99.9716	2019
2019103	female	intact	adult	6	14.0343	99.9717	2019
2019119	female	intact	adult	6	14.0344	99.9718	2019
2019124	female	intact	adult	7	14.0331	99.9722	2019
2019127	female	intact	adult	7	14.0327	99.9715	2019
2019129	female	intact	adult	7	14.0323	99.971	2019
2019130	female	intact	adult	7	14.0331	99.9724	2019
2019137	female	intact	adult	7	14.0329	99.9721	2019
2019139	female	intact	adult	7	14.0333	99.9726	2019
2019143	female	intact	adult	8	14.0298	99.9709	2019
2019149	female	intact	adult	9	14.0306	99.9744	2019
2019152	female	intact	adult	9	14.0308	99.9747	2019
2019153	female	intact	adult	9	14.03	99.9748	2019
2019156	female	intact	adult	9	14.0296	99.9745	2019
2019157	female	intact	adult	9	14.0296	99.9746	2019
2019159	female	intact	adult	9	14.0295	99.9745	2019
2019160	female	intact	adult	9	14.0295	99.9746	2019
2019161	female	intact	adult	9	14.0331	99.9742	2019
2019162	female	intact	adult	9	14.0331	99.9744	2019
2019168	female	intact	adult	9	14.0328	99.973	2019
2019169	female	intact	adult	9	14.0327	99.9729	2019
2019170	female	intact	adult	9	14.0317	99.9746	2019
2019174	female	intact	adult	9	14.0325	99.9748	2019
2019175	female	intact	adult	9	14.0324	99.9748	2019
2019182	female	intact	adult	10	14.0284	99.9701	2019
2019183	female	intact	adult	10	14.0284	99.9702	2019
2019185	female	intact	adult	10	14.0283	99.97	2019
2019186	female	intact	adult	10	14.0283	99.9701	2019
2019187	female	intact	adult	10	14.0283	99.9702	2019
2019189	female	intact	adult	10	14.0274	99.9698	2019
2019190	female	intact	adult	10	14.0274	99.9698	2019
2019191	female	intact	adult	10	14.0274	99.9699	2019
2019192	female	intact	adult	10	14.0274	99.9699	2019
2019193	female	intact	adult	10	14.0274	99.97	2019
2019194	female	intact	adult	10	14.0274	99.97	2019
2019195	female	intact	adult	10	14.0277	99.9687	2019
2019196	female	intact	adult	10	14.0277	99.9687	2019
2019198	female	intact	adult	10	14.0283	99.9685	2019
2019199	female	intact	adult	10	14.0282	99.9686	2019
2019201	female	intact	adult	10	14.0283	99.9686	2019
2019205	female	intact	adult	11	14.0273	99.9716	2019
2019206	female	intact	adult	11	14.0273	99.9716	2019
2019208	female	intact	adult	12	14.0271	99.9719	2019
2019210	female	intact	adult	12	14.0255	99.9733	2019
2019212	female	intact	adult	12	14.0255	99.9735	2019
2019213	female	intact	adult	12	14.0255	99.9735	2019
2019214	female	intact	adult	12	14.0259	99.9737	2019
2019217	female	intact	adult	13	14.0261	99.9752	2019
2019220	female	intact	adult	13	14.0261	99.9773	2019
2019221	female	intact	adult	13	14.0259	99.977	2019
2019222	female	intact	adult	13	14.026	99.9769	2019
2019224	female	intact	adult	14	14.0269	99.9748	2019
2019226	female	intact	adult	14	14.0279	99.979	2019
2019227	female	intact	adult	14	14.0278	99.9796	2019
2019228	female	intact	adult	14	14.0275	99.9786	2019
2019229	female	intact	adult	14	14.0274	99.9785	2019
2019231	female	intact	adult	14	14.0273	99.9784	2019
2019232	female	intact	adult	14	14.0273	99.9784	2019
2019235	female	intact	adult	14	14.0271	99.9782	2019
2019238	female	intact	adult	15	14.0279	99.9806	2019
2019239	female	intact	adult	15	14.0279	99.9809	2019
2019241	female	intact	adult	15	14.0295	99.9799	2019
2019243	female	intact	adult	15	14.0294	99.9802	2019
2019245	female	intact	adult	15	14.0293	99.9802	2019
2019248	female	intact	adult	15	14.0293	99.9806	2019
2019249	female	intact	adult	15	14.0297	99.9808	2019
2019250	female	intact	adult	15	14.0297	99.9811	2019
2019251	female	intact	adult	16	14.0278	99.9807	2019
2019252	female	intact	adult	16	14.031	99.9827	2019
2019253	female	intact	adult	16	14.0314	99.9828	2019
2019254	female	intact	adult	16	14.0315	99.9825	2019
2019255	female	intact	adult	16	14.0318	99.9822	2019
2019256	female	intact	adult	16	14.0316	99.9805	2019
2019257	female	intact	adult	16	14.0316	99.9802	2019
2019258	female	intact	adult	16	14.0332	99.9811	2019
2019267	female	intact	adult	17	14.029	99.9826	2019
2019268	female	intact	adult	18	14.0272	99.9794	2019
2019269	female	intact	adult	18	14.0272	99.9795	2019
2019270	female	intact	adult	18	14.0276	99.9797	2019
2019272	female	intact	adult	18	14.0269	99.9804	2019
2019273	female	intact	adult	18	14.0262	99.9809	2019
2019274	female	intact	adult	18	14.0264	99.9809	2019
2019277	female	intact	adult	18	14.0264	99.9817	2019
2019279	female	intact	adult	18	14.0274	99.98	2019
2019280	female	intact	adult	18	14.0273	99.9792	2019
2019286	female	intact	adult	18	14.0267	99.9791	2019
2019287	female	intact	adult	18	14.027	99.979	2019
2019290	female	intact	adult	18	14.0269	99.9789	2019
2019297	female	intact	adult	18	14.0273	99.9791	2019
2019298	female	intact	adult	18	14.0274	99.9795	2019
2019306	female	intact	adult	18	14.0284	99.9815	2019
2019307	female	intact	adult	18	14.0271	99.9818	2019
2019308	female	intact	adult	18	14.0276	99.9796	2019
2019309	female	intact	adult	18	14.027	99.9792	2019
2019310	female	intact	adult	18	14.027	99.9785	2019
2019311	female	intact	adult	18	14.0269	99.9787	2019
2019315	female	intact	adult	18	14.0261	99.981	2019
2019317	female	intact	adult	19	14.0263	99.984	2019
2019318	female	intact	adult	19	14.0265	99.9831	2019
2019319	female	intact	adult	19	14.0259	99.9831	2019
2019321	female	intact	adult	20	14.0317	99.9883	2019
2019322	female	intact	adult	22	14.0252	99.9805	2019
2019323	female	intact	adult	22	14.0252	99.9805	2019
2019325	female	intact	adult	22	14.0252	99.9805	2019
2019327	female	intact	adult	23	14.024	99.9821	2019
2019328	female	intact	adult	23	14.0239	99.9822	2019
2019329	female	intact	adult	23	14.0235	99.9822	2019
2019330	female	intact	adult	23	14.0236	99.9824	2019
2019331	female	intact	adult	23	14.023	99.9838	2019
2019332	female	intact	adult	23	14.023	99.9839	2019
2019334	female	intact	adult	23	14.0261	99.9852	2019
2019335	female	intact	adult	23	14.0261	99.9853	2019
2019336	female	intact	adult	23	14.0261	99.9854	2019
2019337	female	intact	adult	23	14.0264	99.9853	2019
2019339	female	intact	adult	23	14.023	99.9852	2019
2019340	female	intact	adult	23	14.0228	99.985	2019
2019341	female	intact	adult	23	14.0227	99.9851	2019
2019342	female	intact	adult	23	14.023	99.9852	2019
2019343	female	intact	adult	23	14.0225	99.9848	2019
2019346	female	intact	adult	24	14.0212	99.9887	2019
2019347	female	intact	adult	25	14.0215	99.9865	2019
2019348	female	intact	adult	25	14.0214	99.9864	2019
2019349	female	intact	adult	25	14.0214	99.9865	2019
2019350	female	intact	adult	25	14.022	99.9837	2019
2019351	female	intact	adult	25	14.0218	99.9835	2019
2019352	female	intact	adult	25	14.0219	99.9836	2019
2019353	female	intact	adult	25	14.0218	99.9837	2019
2019354	female	intact	adult	25	14.0216	99.9836	2019
2019355	female	intact	adult	26	14.0157	99.984	2019
2019357	female	intact	adult	26	14.0159	99.9838	2019
2019360	female	intact	adult	26	14.0153	99.9841	2019
2019362	female	intact	adult	27	14.0163	99.9829	2019
2019365	female	intact	adult	27	14.0173	99.9823	2019
2019366	female	intact	adult	28	14.0159	99.9797	2019
2019368	female	intact	adult	28	14.0158	99.9804	2019
2019369	female	intact	adult	28	14.0158	99.9806	2019
2019373	female	intact	adult	29	14.0176	99.9796	2019
2019374	female	intact	adult	29	14.0175	99.9795	2019
2019375	female	intact	adult	29	14.0174	99.9794	2019
2019378	female	intact	adult	29	14.0174	99.9779	2019
2019379	female	intact	adult	29	14.0175	99.9778	2019
2019380	female	intact	adult	29	14.0183	99.9783	2019
2019381	female	intact	adult	29	14.0184	99.9781	2019
2019384	female	intact	adult	29	14.0177	99.9756	2019
2019385	female	intact	adult	29	14.0175	99.9756	2019
2019390	female	intact	adult	29	14.0167	99.9785	2019
2019391	female	intact	adult	29	14.0167	99.9784	2019
2019392	female	intact	adult	29	14.0167	99.9782	2019
2019396	female	intact	adult	29	14.0166	99.9773	2019
2019400	female	intact	adult	30	14.016	99.9757	2019
2019404	female	intact	adult	30	14.0148	99.9783	2019
2019412	female	intact	adult	33	14.0187	99.9796	2019
2019413	female	intact	adult	33	14.0201	99.9793	2019
2019414	female	intact	adult	33	14.0201	99.9792	2019
2019416	female	intact	adult	34	14.0224	99.9802	2019
2019417	female	intact	adult	34	14.0223	99.9804	2019
2019418	female	intact	adult	34	14.0223	99.9802	2019
2019421	female	intact	adult	34	14.0223	99.9803	2019
2019422	female	intact	adult	35	14.0222	99.9783	2019
2019423	female	intact	adult	35	14.0229	99.9778	2019
2019429	female	intact	adult	36	14.0247	99.9778	2019
2019432	female	intact	adult	36	14.0247	99.9781	2019
2019434	female	intact	adult	36	14.0246	99.9781	2019
2019436	female	intact	adult	37	14.0228	99.9765	2019
2019437	female	intact	adult	37	14.0228	99.9765	2019
2019440	female	intact	adult	37	14.0215	99.9757	2019
2019441	female	intact	adult	37	14.0228	99.9762	2019
2019446	female	intact	adult	37	14.0214	99.9764	2019
2019449	female	intact	adult	37	14.0217	99.9748	2019
2019451	female	intact	adult	37	14.0214	99.9756	2019
2019453	female	intact	adult	37	14.0223	99.9772	2019
2019455	female	intact	adult	37	14.0226	99.9761	2019
2019456	female	intact	adult	37	14.0228	99.9765	2019
2019457	female	intact	adult	37	14.0228	99.9765	2019
2019458	female	intact	adult	38	14.0238	99.9757	2019
2019459	female	intact	adult	38	14.0235	99.9757	2019
2019469	female	intact	adult	38	14.0237	99.9745	2019
2019470	female	intact	adult	38	14.0231	99.9739	2019
2019471	female	intact	adult	38	14.0242	99.9745	2019
2019472	female	intact	adult	38	14.024	99.9746	2019
2019473	female	intact	adult	38	14.0236	99.9739	2019
2019475	female	intact	adult	38	14.0242	99.9739	2019
2019476	female	intact	adult	38	14.0244	99.9756	2019
2019481	female	intact	adult	38	14.0232	99.9749	2019
2019482	female	intact	adult	38	14.0232	99.9749	2019
2019485	female	intact	adult	38	14.0232	99.9749	2019
2019486	female	intact	adult	39	14.0237	99.9724	2019
2019487	female	intact	adult	39	14.0237	99.9725	2019
2019488	female	intact	adult	39	14.0237	99.9724	2019
2019489	female	intact	adult	39	14.0237	99.9726	2019
2019493	female	intact	adult	39	14.0242	99.9727	2019
2019494	female	intact	adult	39	14.0236	99.9725	2019
2019497	female	intact	adult	39	14.0236	99.9725	2019
2019498	female	intact	adult	39	14.0235	99.9736	2019
2019501	female	intact	adult	39	14.0246	99.9728	2019
2019503	female	intact	adult	40	14.0243	99.9714	2019
2019505	female	intact	adult	41	14.0222	99.9712	2019
2019510	female	intact	adult	41	14.0208	99.9713	2019
2019511	female	intact	adult	41	14.0219	99.9717	2019
2019512	female	intact	adult	41	14.0204	99.9716	2019
2019513	female	intact	adult	41	14.0204	99.9708	2019
2019516	female	intact	adult	41	14.0207	99.9712	2019
2019517	female	intact	adult	41	14.0207	99.9713	2019
2019519	female	intact	adult	42	14.0203	99.9728	2019
2019520	female	intact	adult	42	14.0218	99.9732	2019
2019522	female	intact	adult	42	14.0218	99.9734	2019
2019523	female	intact	adult	42	14.0199	99.973	2019
2019524	female	intact	adult	43	14.0177	99.9726	2019
2019527	female	intact	adult	43	14.0189	99.9719	2019
2019528	female	intact	adult	44	14.0133	99.971	2019
2019530	female	intact	adult	45	14.0091	99.9704	2019
2019533	female	intact	adult	46	14.0115	99.9701	2019
2019534	female	intact	adult	46	14.0114	99.9701	2019
2019541	female	intact	adult	48	14.0133	99.9585	2019
2019542	female	intact	adult	48	14.0127	99.9591	2019
2019543	female	intact	adult	48	14.0132	99.9576	2019
2019544	female	intact	adult	48	14.0125	99.9586	2019
2019545	female	intact	adult	49	14.0191	99.9699	2019
2019546	female	intact	adult	49	14.019	99.9699	2019
2019547	female	intact	adult	49	14.019	99.9699	2019
2019548	female	intact	adult	49	14.0195	99.9703	2019
2019549	female	intact	adult	49	14.0195	99.9704	2019
2019554	female	intact	adult	49	14.0192	99.9689	2019
2019555	female	intact	adult	49	14.0195	99.9682	2019
2019556	female	intact	adult	50	14.0236	99.9699	2019
2019557	female	intact	adult	50	14.0239	99.9694	2019
2019558	female	intact	adult	50	14.024	99.9695	2019
2019559	female	intact	adult	50	14.0241	99.9699	2019
2019560	female	intact	adult	51	14.0243	99.9698	2019
2019561	female	intact	adult	51	14.0245	99.9697	2019
2019563	female	intact	adult	52	14.0356	99.9852	2019
2019565	female	intact	adult	52	14.0349	99.9854	2019
2019569	female	intact	adult	2	14.0392	99.9708	2019
2019570	female	intact	adult	2	14.0392	99.9708	2019
2019571	female	intact	adult	2	14.0392	99.971	2019
2019575	female	intact	adult	43	14.0162	99.9707	2019
2019576	female	intact	adult	43	14.016	99.9708	2019
2021007	female	intact	adult	48	14.0118	99.959	2021
2021008	female	intact	adult	48	14.0105	99.9589	2021
2021009	female	intact	adult	48	14.0106	99.9589	2021
2021012	female	intact	adult	47	14.014	99.961	2021
2021014	female	intact	adult	47	14.0137	99.9609	2021
2021015	female	intact	adult	47	14.0134	99.961	2021
2021017	female	intact	adult	47	14.0118	99.9611	2021
2021021	female	intact	adult	45	14.0088	99.9701	2021
2021022	female	intact	adult	45	14.0088	99.9701	2021
2021024	female	intact	adult	44	14.0129	99.9706	2021
2021026	female	intact	adult	44	14.0129	99.9707	2021
2021027	female	intact	adult	44	14.0146	99.9706	2021
2021028	female	intact	adult	44	14.013	99.9706	2021
2021030	female	intact	adult	44	14.0153	99.9704	2021
2021031	female	intact	adult	44	14.0146	99.9706	2021
2021032	female	intact	adult	49	14.0172	99.9705	2021
2021037	female	intact	adult	49	14.0188	99.9705	2021
2021039	female	intact	adult	49	14.0192	99.9697	2021
2021044	female	intact	adult	43	14.0189	99.9728	2021
2021047	female	intact	adult	43	14.0195	99.9729	2021
2021048	female	intact	adult	30	14.0161	99.9752	2021
2021049	female	intact	adult	30	14.0161	99.9753	2021
2021051	female	intact	adult	30	14.016	99.9764	2021
2021052	female	intact	adult	30	14.0155	99.9754	2021
2021053	female	intact	adult	30	14.0169	99.976	2021
2021057	female	intact	adult	28	14.0149	99.9807	2021
2021058	female	intact	adult	28	14.015	99.9801	2021
2021059	female	intact	adult	28	14.0149	99.9803	2021
2021061	female	intact	adult	25	14.0213	99.9868	2021
2021062	female	intact	adult	29	14.0192	99.9766	2021
2021064	female	intact	adult	29	14.0173	99.9779	2021
2021066	female	intact	adult	30	14.0156	99.9766	2021
2021067	female	intact	adult	30	14.0156	99.9767	2021
2021069	female	intact	adult	30	14.0165	99.9755	2021
2021070	female	intact	adult	44	14.0148	99.9771	2021
2021071	female	intact	adult	44	14.0147	99.9704	2021
2021075	female	intact	adult	48	14.0111	99.9581	2021
2021076	female	intact	adult	48	14.0109	99.9581	2021
2021077	female	intact	adult	48	14.0109	99.9581	2021
2021081	female	intact	adult	45	14.0099	99.9704	2021
2021083	female	intact	adult	44	14.0155	99.9705	2021
2021084	female	intact	adult	44	14.0147	99.9737	2021
2021086	female	intact	adult	28	14.0149	99.9804	2021
2021087	female	intact	adult	28	14.0154	99.9816	2021
2021088	female	intact	adult	29	14.0173	99.978	2021
2021089	female	intact	adult	30	14.0166	99.9755	2021
2021094	female	intact	adult	48	14.0113	99.958	2021
2021099	female	intact	adult	43	14.0196	99.9721	2021
2021102	female	intact	adult	30	14.0156	99.9768	2021
2021103	female	intact	adult	30	14.0152	99.9788	2021
2021104	female	intact	adult	30	14.0152	99.9788	2021
2021108	female	intact	adult	49	14.0202	99.964	2021
2021110	female	intact	adult	49	14.0205	99.9647	2021
2021111	female	intact	adult	49	14.0193	99.9647	2021
2021112	female	intact	adult	47	14.0127	99.9609	2021
2021113	female	intact	adult	46	14.0103	99.9654	2021
2021117	female	intact	adult	49	14.0192	99.9657	2021
2021118	female	intact	adult	49	14.0192	99.9657	2021
2021119	female	intact	adult	44	14.0147	99.9772	2021
2021123	female	intact	adult	33	14.0193	99.9792	2021
2021125	female	intact	adult	34	14.0218	99.9801	2021
2021126	female	intact	adult	35	14.0231	99.9793	2021
2021128	female	intact	adult	37	14.0228	99.9776	2021
2021129	female	intact	adult	37	14.0228	99.9778	2021
2021131	female	intact	adult	37	14.0217	99.9776	2021
2021132	female	intact	adult	37	14.0218	99.9776	2021
2021133	female	intact	adult	32	14.0202	99.9769	2021
2021139	female	intact	adult	37	14.0222	99.9748	2021
2021141	female	intact	adult	42	14.0221	99.9732	2021
2021142	female	intact	adult	42	14.0221	99.9732	2021
2021143	female	intact	adult	41	14.0202	99.9709	2021
2021149	female	intact	adult	41	14.0207	99.9712	2021
2021154	female	intact	adult	40	14.0235	99.9721	2021
2021155	female	intact	adult	40	14.0239	99.9721	2021
2021156	female	intact	adult	40	14.0239	99.9722	2021
2021157	female	intact	adult	40	14.024	99.9712	2021
2021160	female	intact	adult	40	14.0231	99.9706	2021
2021163	female	intact	adult	40	14.023	99.9707	2021
2021164	female	intact	adult	40	14.0231	99.9707	2021
2021167	female	intact	adult	38	14.0243	99.9752	2021
2021168	female	intact	adult	38	14.0243	99.9752	2021
2021171	female	intact	adult	36	14.0247	99.9761	2021
2021174	female	intact	adult	37	14.0228	99.9763	2021
2021175	female	intact	adult	37	14.0234	99.9761	2021
2021177	female	intact	adult	38	14.0245	99.9759	2021
2021178	female	intact	adult	13	14.0273	99.9751	2021
2021179	female	intact	adult	13	14.0273	99.9751	2021
2021180	female	intact	adult	12	14.0269	99.9738	2021
2021181	female	intact	adult	40	14.0243	99.9716	2021
2021184	female	intact	adult	41	14.0204	99.9712	2021
2021185	female	intact	adult	41	14.0216	99.9716	2021
2021186	female	intact	adult	40	14.0231	99.9712	2021
2021189	female	intact	adult	36	14.0248	99.977	2021
2021190	female	intact	adult	36	14.0247	99.9769	2021
2021195	female	intact	adult	40	14.0246	99.9715	2021
2021200	female	intact	adult	2	14.0392	99.9708	2021
2021201	female	intact	adult	2	14.0391	99.9708	2021
2021203	female	intact	adult	2	14.0393	99.9708	2021
2021205	female	intact	adult	1	14.0399	99.9564	2021
2021206	female	intact	adult	2	14.0381	99.9666	2021
2021207	female	intact	adult	2	14.0381	99.9667	2021
2021208	female	intact	adult	2	14.0381	99.9664	2021
2021210	female	intact	adult	3	14.0382	99.9656	2021
2021211	female	intact	adult	3	14.0382	99.9655	2021
2021212	female	intact	adult	3	14.0366	99.9624	2021
2021213	female	intact	adult	3	14.0367	99.9624	2021
2021214	female	intact	adult	3	14.0366	99.9624	2021
2021217	female	intact	adult	3	14.0378	99.9624	2021
2021221	female	intact	adult	7	14.0335	99.9712	2021
2021222	female	intact	adult	7	14.0334	99.9722	2021
2021223	female	intact	adult	7	14.0335	99.973	2021
2021225	female	intact	adult	7	14.0334	99.973	2021
2021227	female	intact	adult	6	14.0334	99.973	2021
2021230	female	intact	adult	8	14.0306	99.9707	2021
2021239	female	intact	adult	10	14.0284	99.97	2021
2021242	female	intact	adult	10	14.0285	99.97	2021
2021243	female	intact	adult	10	14.0277	99.9696	2021
2021244	female	intact	adult	10	14.0276	99.9695	2021
2021251	female	intact	adult	2	14.0388	99.9708	2021
2021259	female	intact	adult	4	14.0352	99.966	2021
2021260	female	intact	adult	4	14.0356	99.9661	2021
2021263	female	intact	adult	4	14.0372	99.9661	2021
2021266	female	intact	adult	4	14.0371	99.966	2021
2021267	female	intact	adult	4	14.0375	99.966	2021
2021269	female	intact	adult	2	14.0382	99.9656	2021
2021275	female	intact	adult	4	14.0382	99.9697	2021
2021276	female	intact	adult	6	14.0367	99.9708	2021
2021277	female	intact	adult	7	14.0331	99.9715	2021
2021278	female	intact	adult	7	14.0332	99.9715	2021
2021280	female	intact	adult	7	14.0331	99.9715	2021
2021281	female	intact	adult	7	14.033	99.9708	2021
2021282	female	intact	adult	5	14.0317	99.9707	2021
2021283	female	intact	adult	8	14.0311	99.9712	2021
2021284	female	intact	adult	8	14.0309	99.9711	2021
2021285	female	intact	adult	8	14.031	99.9715	2021
2021286	female	intact	adult	8	14.0309	99.9712	2021
2021290	female	intact	adult	10	14.0285	99.9698	2021
2021291	female	intact	adult	10	14.0278	99.9686	2021
2021294	female	intact	adult	1	14.0415	99.9593	2021
2021295	female	intact	adult	2	14.039	99.9713	2021
2021299	female	intact	adult	4	14.0373	99.9661	2021
2021303	female	intact	adult	5	14.0289	99.9678	2021
2021304	female	intact	adult	5	14.031	99.9679	2021
2021305	female	intact	adult	5	14.029	99.9679	2021
2021306	female	intact	adult	5	14.0311	99.9679	2021
2021307	female	intact	adult	5	14.0334	99.9689	2021
2021309	female	intact	adult	5	14.0335	99.9691	2021
2021311	female	intact	adult	51	14.0248	99.97	2021
2021312	female	intact	adult	51	14.025	99.9699	2021
2021313	female	intact	adult	2	14.0391	99.971	2021
2021314	female	intact	adult	2	14.0401	99.9666	2021
2021316	female	intact	adult	7	14.0307	99.9729	2021
2021322	female	intact	adult	4	14.0382	99.964	2021
2021323	female	intact	adult	6	14.0367	99.9708	2021
2021327	female	intact	adult	6	14.0367	99.9708	2021
2021332	female	intact	adult	6	14.0367	99.9708	2021
2021333	female	intact	adult	6	14.0367	99.9708	2021
2021342	female	intact	adult	6	14.0367	99.9708	2021
2021345	female	intact	adult	6	14.0367	99.9708	2021
2021353	female	intact	adult	6	14.0346	99.9715	2021
2021355	female	intact	adult	6	14.0346	99.9715	2021
2021361	female	intact	adult	6	14.0346	99.9715	2021
2021363	female	intact	adult	6	14.0367	99.9708	2021
2021366	female	intact	adult	6	14.0367	99.9708	2021
2021374	female	intact	adult	6	14.0346	99.9715	2021
2021377	female	intact	adult	6	14.0343	99.9724	2021
2021385	female	intact	adult	6	14.0346	99.9715	2021
2021387	female	intact	adult	6	14.0367	99.9708	2021
2021389	female	intact	adult	6	14.0345	99.9712	2021
2021391	female	intact	adult	6	14.0346	99.9715	2021
2021393	female	intact	adult	6	14.0367	99.9708	2021
2021395	female	intact	adult	6	14.0367	99.9708	2021
2021396	female	intact	adult	6	14.0346	99.9715	2021
2021400	female	intact	adult	6	14.0346	99.9715	2021
2021412	female	intact	adult	6	14.0346	99.9715	2021
2021413	female	intact	adult	6	14.0346	99.9715	2021
2021414	female	intact	adult	6	14.0346	99.9715	2021
2021415	female	intact	adult	6	14.0367	99.9708	2021
2021416	female	intact	adult	6	14.0367	99.9708	2021
2021418	female	intact	adult	6	14.0367	99.9708	2021
2021419	female	intact	adult	6	14.0367	99.9708	2021
2021420	female	intact	adult	6	14.0367	99.9708	2021
2021422	female	intact	adult	6	14.0367	99.9708	2021
2021423	female	intact	adult	6	14.0367	99.9708	2021
2021424	female	intact	adult	6	14.0367	99.9708	2021
2021430	female	intact	adult	6	14.0367	99.9708	2021
2021432	female	intact	adult	6	14.0367	99.9708	2021
2021433	female	intact	adult	6	14.0367	99.9708	2021
2021437	female	intact	adult	6	14.0367	99.9708	2021
2021453	female	intact	adult	9	14.0332	99.9749	2021
2021454	female	intact	adult	52	14.0357	99.985	2021
2021456	female	intact	adult	52	14.0262	99.9853	2021
2021457	female	intact	adult	19	14.0264	99.9855	2021
2021459	female	intact	adult	19	14.0298	99.9834	2021
2021461	female	intact	adult	19	14.0265	99.9855	2021
2021462	female	intact	adult	19	14.0262	99.9853	2021
2021466	female	intact	adult	18	14.027	99.983	2021
2021467	female	intact	adult	18	14.0273	99.9801	2021
2021468	female	intact	adult	18	14.0274	99.98	2021
2021469	female	intact	adult	18	14.0275	99.9797	2021
2021470	female	intact	adult	18	14.0275	99.9796	2021
2021471	female	intact	adult	18	14.0274	99.9799	2021
2021473	female	intact	adult	18	14.0275	99.9797	2021
2021477	female	intact	adult	14	14.0279	99.9789	2021
2021479	female	intact	adult	26	14.0156	99.9835	2021
2021482	female	intact	adult	26	14.0156	99.9835	2021
2021483	female	intact	adult	26	14.0152	99.9832	2021
2021484	female	intact	adult	26	14.0153	99.9831	2021
2021485	female	intact	adult	26	14.0152	99.9832	2021
2021486	female	intact	adult	27	14.0152	99.983	2021
2021489	female	intact	adult	26	14.0155	99.9826	2021
2021490	female	intact	adult	26	14.0156	99.9826	2021
2021492	female	intact	adult	27	14.0153	99.982	2021
2021493	female	intact	adult	24	14.0215	99.9911	2021
2021494	female	intact	adult	27	14.0164	99.9825	2021
2021495	female	intact	adult	18	14.0276	99.9801	2021
2021496	female	intact	adult	14	14.0281	99.9789	2021
2021497	female	intact	adult	14	14.0282	99.979	2021
2021498	female	intact	adult	14	14.0282	99.979	2021
2021501	female	intact	adult	9	14.0298	99.9745	2021
2021502	female	intact	adult	9	14.0297	99.9747	2021
2021505	female	intact	adult	52	14.035	99.9859	2021
2021506	female	intact	adult	14	14.0293	99.9793	2021
2021508	female	intact	adult	18	14.0275	99.98	2021
2021509	female	intact	adult	9	14.0294	99.9752	2021
2021510	female	intact	adult	9	14.0294	99.9754	2021
2021511	female	intact	adult	9	14.0294	99.9759	2021
2021514	female	intact	adult	9	14.0334	99.9754	2021
2021515	female	intact	adult	52	14.0356	99.985	2021
2021516	female	intact	adult	27	14.0163	99.9828	2021
2021517	female	intact	adult	24	14.022	99.9887	2021
2021518	female	intact	adult	24	14.0221	99.9886	2021
2021519	female	intact	adult	9	14.0294	99.9757	2021
2021520	female	intact	adult	9	14.0295	99.9756	2021
2021521	female	intact	adult	14	14.0287	99.9785	2021
2021522	female	intact	adult	27	14.0149	99.9815	2021
2021523	female	intact	adult	9	14.0334	99.9752	2021
2021524	female	intact	adult	9	14.0334	99.9752	2021
2021525	female	intact	adult	9	14.0334	99.9762	2021
2021526	female	intact	adult	9	14.0334	99.9762	2021
2021527	female	intact	adult	24	14.0221	99.99	2021
2021528	female	intact	adult	19	14.0265	99.9837	2021
2018001	female	intact	adult	1	14.0385	99.9636	2018
2018002	female	intact	adult	2	14.0395	99.9672	2018
2018004	female	intact	adult	3	14.0366	99.9653	2018
2018007	female	intact	adult	3	14.0376	99.9652	2018
2018008	female	intact	adult	3	14.0378	99.9655	2018
2018011	female	intact	adult	3	14.0371	99.9655	2018
2018012	female	intact	adult	3	14.0365	99.9659	2018
2018013	female	intact	adult	4	14.0341	99.9704	2018
2018015	female	intact	adult	4	14.0338	99.9705	2018
2018016	female	intact	adult	4	14.0376	99.9693	2018
2018017	female	intact	adult	4	14.0374	99.9691	2018
2018018	female	intact	adult	4	14.0373	99.9698	2018
2018020	female	intact	adult	4	14.0344	99.9704	2018
2018024	female	intact	adult	5	14.0298	99.9704	2018
2018027	female	intact	adult	5	14.0315	99.9702	2018
2018030	female	intact	adult	5	14.0317	99.9703	2018
2018031	female	intact	adult	5	14.0313	99.9697	2018
2018033	female	intact	adult	5	14.0301	99.9699	2018
2018034	female	intact	adult	5	14.0299	99.9699	2018
2018035	female	intact	adult	5	14.0293	99.9702	2018
2018039	female	intact	adult	6	14.0337	99.9714	2018
2018040	female	intact	adult	6	14.0337	99.9716	2018
2018041	female	intact	adult	6	14.0339	99.9719	2018
2018042	female	intact	adult	6	14.0338	99.9718	2018
2018044	female	intact	adult	6	14.034	99.9716	2018
2018045	female	intact	adult	6	14.0341	99.9719	2018
2018047	female	intact	adult	6	14.0338	99.9717	2018
2018048	female	intact	adult	6	14.0339	99.9716	2018
2018049	female	intact	adult	6	14.0339	99.9714	2018
2018050	female	intact	adult	6	14.0339	99.9713	2018
2018053	female	intact	adult	6	14.034	99.9717	2018
2018054	female	intact	adult	6	14.0343	99.9722	2018
2018060	female	intact	adult	7	14.0329	99.9723	2018
2018061	female	intact	adult	7	14.0327	99.9724	2018
2018065	female	intact	adult	7	14.032	99.972	2018
2018067	female	intact	adult	7	14.0328	99.9726	2018
2018069	female	intact	adult	7	14.0327	99.9722	2018
2018070	female	intact	adult	7	14.0325	99.9719	2018
2018071	female	intact	adult	7	14.0325	99.972	2018
2018074	female	intact	adult	7	14.0327	99.9723	2018
2018075	female	intact	adult	7	14.0326	99.9725	2018
2018077	female	intact	adult	7	14.0325	99.9726	2018
2018078	female	intact	adult	8	14.0297	99.9722	2018
2018081	female	intact	adult	8	14.0296	99.9726	2018
2018082	female	intact	adult	9	14.033	99.9739	2018
2018084	female	intact	adult	9	14.0331	99.9735	2018
2018087	female	intact	adult	9	14.029	99.9741	2018
2018088	female	intact	adult	9	14.029	99.9743	2018
2018090	female	intact	adult	9	14.0299	99.9737	2018
2018091	female	intact	adult	9	14.0297	99.9738	2018
2018092	female	intact	adult	9	14.0299	99.9739	2018
2018097	female	intact	adult	9	14.0329	99.9747	2018
2018098	female	intact	adult	9	14.0328	99.9748	2018
2018101	female	intact	adult	9	14.0329	99.9748	2018
2018103	female	intact	adult	9	14.0311	99.9746	2018
2018106	female	intact	adult	10	14.0283	99.9701	2018
2018111	female	intact	adult	10	14.0278	99.9695	2018
2018112	female	intact	adult	10	14.0277	99.9694	2018
2018113	female	intact	adult	10	14.0277	99.9695	2018
2018116	female	intact	adult	10	14.0279	99.9701	2018
2018117	female	intact	adult	10	14.0279	99.97	2018
2018122	female	intact	adult	10	14.0283	99.9687	2018
2018123	female	intact	adult	10	14.0282	99.9686	2018
2018129	female	intact	adult	11	14.0272	99.9715	2018
2018130	female	intact	adult	11	14.0269	99.9721	2018
2018133	female	intact	adult	11	14.0255	99.9721	2018
2018136	female	intact	adult	11	14.0271	99.9718	2018
2018140	female	intact	adult	12	14.0265	99.9736	2018
2018141	female	intact	adult	12	14.0263	99.9736	2018
2018142	female	intact	adult	12	14.0261	99.9736	2018
2018144	female	intact	adult	13	14.0252	99.9746	2018
2018145	female	intact	adult	13	14.0252	99.9748	2018
2018148	female	intact	adult	13	14.0261	99.9751	2018
2018149	female	intact	adult	13	14.0263	99.9753	2018
2018150	female	intact	adult	13	14.0262	99.9755	2018
2018152	female	intact	adult	13	14.0261	99.9753	2018
2018155	female	intact	adult	13	14.0254	99.9764	2018
2018156	female	intact	adult	13	14.0254	99.9762	2018
2018159	female	intact	adult	13	14.0258	99.9751	2018
2018166	female	intact	adult	14	14.0276	99.9784	2018
2018167	female	intact	adult	14	14.0282	99.9785	2018
2018169	female	intact	adult	14	14.0279	99.9785	2018
2018172	female	intact	adult	14	14.0278	99.9788	2018
2018175	female	intact	adult	14	14.0281	99.9786	2018
2018182	female	intact	adult	15	14.0279	99.9806	2018
2018185	female	intact	adult	15	14.0303	99.9788	2018
2018188	female	intact	adult	16	14.0315	99.9816	2018
2018189	female	intact	adult	16	14.0314	99.9815	2018
2018191	female	intact	adult	16	14.0316	99.9805	2018
2018198	female	intact	adult	17	14.0296	99.9827	2018
2018202	female	intact	adult	17	14.029	99.9826	2018
2018204	female	intact	adult	17	14.029	99.9821	2018
2018208	female	intact	adult	18	14.0272	99.9793	2018
2018209	female	intact	adult	18	14.0271	99.9792	2018
2018210	female	intact	adult	18	14.0271	99.9789	2018
2018211	female	intact	adult	18	14.027	99.979	2018
2018216	female	intact	adult	18	14.0274	99.9796	2018
2018217	female	intact	adult	18	14.0274	99.9798	2018
2018226	female	intact	adult	18	14.0285	99.9815	2018
2018229	female	intact	adult	18	14.0274	99.9817	2018
2018234	female	intact	adult	18	14.0274	99.9792	2018
2018237	female	intact	adult	18	14.027	99.9804	2018
2018238	female	intact	adult	18	14.0266	99.9811	2018
2018240	female	intact	adult	18	14.0269	99.9816	2018
2018245	female	intact	adult	19	14.0262	99.9832	2018
2018247	female	intact	adult	19	14.0297	99.9833	2018
2018254	female	intact	adult	19	14.0261	99.9842	2018
2018256	female	intact	adult	19	14.0262	99.9837	2018
2018263	female	intact	adult	21	14.0314	99.9889	2018
2018264	female	intact	adult	22	14.0246	99.98	2018
2018265	female	intact	adult	22	14.0247	99.9803	2018
2018266	female	intact	adult	22	14.0245	99.9803	2018
2018267	female	intact	adult	22	14.0245	99.98	2018
2018269	female	intact	adult	23	14.0261	99.9853	2018
2018270	female	intact	adult	23	14.0237	99.9855	2018
2018271	female	intact	adult	23	14.0235	99.9855	2018
2018275	female	intact	adult	25	14.0213	99.9864	2018
2018276	female	intact	adult	25	14.0211	99.9865	2018
2018277	female	intact	adult	25	14.0211	99.9865	2018
2018279	female	intact	adult	25	14.021	99.9864	2018
2018281	female	intact	adult	25	14.018	99.9842	2018
2018282	female	intact	adult	25	14.0182	99.9846	2018
2018286	female	intact	adult	26	14.0162	99.9837	2018
2018288	female	intact	adult	27	14.0154	99.9825	2018
2018289	female	intact	adult	27	14.0154	99.9823	2018
2018291	female	intact	adult	28	14.0157	99.9805	2018
2018295	female	intact	adult	28	14.0168	99.982	2018
2018296	female	intact	adult	28	14.0166	99.982	2018
2018297	female	intact	adult	28	14.0156	99.9803	2018
2018298	female	intact	adult	28	14.0155	99.9802	2018
2018299	female	intact	adult	29	14.0178	99.9793	2018
2018300	female	intact	adult	29	14.0174	99.9793	2018
2018306	female	intact	adult	29	14.0174	99.9758	2018
2018308	female	intact	adult	29	14.0172	99.9759	2018
2018310	female	intact	adult	29	14.0174	99.9778	2018
2018311	female	intact	adult	29	14.0174	99.9779	2018
2018312	female	intact	adult	29	14.0175	99.9785	2018
2018314	female	intact	adult	29	14.0183	99.9782	2018
2018315	female	intact	adult	29	14.0183	99.9781	2018
2018321	female	intact	adult	30	14.0161	99.9766	2018
2018322	female	intact	adult	30	14.016	99.9769	2018
2018324	female	intact	adult	30	14.015	99.9767	2018
2018325	female	intact	adult	30	14.015	99.9767	2018
2018327	female	intact	adult	30	14.0155	99.9753	2018
2018334	female	intact	adult	30	14.0162	99.9783	2018
2018335	female	intact	adult	32	14.0196	99.9738	2018
2018336	female	intact	adult	32	14.0208	99.9768	2018
2018340	female	intact	adult	32	14.0208	99.9753	2018
2018342	female	intact	adult	32	14.0199	99.977	2018
2018349	female	intact	adult	33	14.0188	99.9797	2018
2018351	female	intact	adult	33	14.0186	99.9796	2018
2018352	female	intact	adult	33	14.0187	99.9794	2018
2018354	female	intact	adult	33	14.0186	99.9798	2018
2018355	female	intact	adult	33	14.0185	99.9797	2018
2018356	female	intact	adult	33	14.0186	99.9794	2018
2018357	female	intact	adult	33	14.0186	99.9795	2018
2018358	female	intact	adult	33	14.0186	99.9798	2018
2018359	female	intact	adult	33	14.0185	99.9798	2018
2018360	female	intact	adult	34	14.0211	99.9794	2018
2018361	female	intact	adult	34	14.0218	99.9794	2018
2018362	female	intact	adult	34	14.0234	99.9813	2018
2018364	female	intact	adult	35	14.0222	99.9783	2018
2018365	female	intact	adult	35	14.0229	99.9783	2018
2018367	female	intact	adult	35	14.0213	99.9786	2018
2018371	female	intact	adult	36	14.0249	99.9778	2018
2018378	female	intact	adult	36	14.0249	99.9784	2018
2018379	female	intact	adult	36	14.0249	99.9783	2018
2018380	female	intact	adult	36	14.0258	99.9777	2018
2018381	female	intact	adult	36	14.0249	99.9785	2018
2018383	female	intact	adult	37	14.023	99.9768	2018
2018384	female	intact	adult	37	14.023	99.977	2018
2018386	female	intact	adult	37	14.0232	99.9762	2018
2018388	female	intact	adult	37	14.023	99.9762	2018
2018389	female	intact	adult	37	14.0229	99.9763	2018
2018390	female	intact	adult	37	14.0229	99.9762	2018
2018392	female	intact	adult	37	14.0217	99.9775	2018
2018393	female	intact	adult	37	14.023	99.9772	2018
2018396	female	intact	adult	37	14.0226	99.9771	2018
2018397	female	intact	adult	37	14.0227	99.9771	2018
2018399	female	intact	adult	37	14.0212	99.976	2018
2018409	female	intact	adult	37	14.0211	99.9761	2018
2018410	female	intact	adult	37	14.0213	99.976	2018
2018413	female	intact	adult	38	14.0239	99.9757	2018
2018414	female	intact	adult	38	14.0237	99.9758	2018
2018415	female	intact	adult	38	14.0229	99.9751	2018
2018417	female	intact	adult	38	14.0241	99.9741	2018
2018418	female	intact	adult	38	14.0238	99.9741	2018
2018419	female	intact	adult	38	14.0241	99.974	2018
2018433	female	intact	adult	39	14.0237	99.9723	2018
2018434	female	intact	adult	39	14.0238	99.9724	2018
2018435	female	intact	adult	39	14.0239	99.9725	2018
2018436	female	intact	adult	39	14.0238	99.9726	2018
2018443	female	intact	adult	39	14.0246	99.973	2018
2018444	female	intact	adult	39	14.0246	99.9734	2018
2018445	female	intact	adult	40	14.0238	99.9713	2018
2018448	female	intact	adult	40	14.024	99.9713	2018
2018449	female	intact	adult	40	14.024	99.9716	2018
2018450	female	intact	adult	40	14.0238	99.9714	2018
2018451	female	intact	adult	40	14.0238	99.9717	2018
2018453	female	intact	adult	40	14.024	99.9711	2018
2018454	female	intact	adult	40	14.0237	99.9715	2018
2018458	female	intact	adult	40	14.0235	99.9721	2018
2018460	female	intact	adult	41	14.021	99.9718	2018
2018461	female	intact	adult	41	14.0208	99.9711	2018
2018462	female	intact	adult	41	14.0216	99.9714	2018
2018464	female	intact	adult	41	14.0206	99.9712	2018
2018467	female	intact	adult	41	14.0213	99.9715	2018
2018468	female	intact	adult	42	14.0202	99.9734	2018
2018469	female	intact	adult	42	14.0204	99.9725	2018
2018470	female	intact	adult	42	14.0204	99.9726	2018
2018472	female	intact	adult	42	14.0203	99.973	2018
2018475	female	intact	adult	43	14.0188	99.9717	2018
2018476	female	intact	adult	44	14.0104	99.9734	2018
2018480	female	intact	adult	45	14.0092	99.9707	2018
2018482	female	intact	adult	48	14.0123	99.9583	2018
2018484	female	intact	adult	48	14.0123	99.958	2018
2018487	female	intact	adult	49	14.0189	99.9697	2018
2018488	female	intact	adult	49	14.0194	99.9694	2018
2018490	female	intact	adult	49	14.0191	99.9692	2018
2018491	female	intact	adult	49	14.0191	99.9693	2018
2018492	female	intact	adult	49	14.019	99.9704	2018
2018493	female	intact	adult	49	14.0188	99.9703	2018
2018494	female	intact	adult	50	14.0235	99.9692	2018
2018495	female	intact	adult	50	14.0238	99.9697	2018
2018497	female	intact	adult	51	14.0246	99.9694	2018
2018498	female	intact	adult	51	14.0245	99.9697	2018
2018499	female	intact	adult	51	14.0245	99.9688	2018
2018503	female	intact	adult	52	14.0357	99.9834	2018
2018504	female	intact	adult	52	14.0353	99.9836	2018
2018506	female	intact	adult	52	14.0355	99.984	2018
2018507	female	intact	adult	52	14.0358	99.9831	2018
2018508	female	intact	adult	6	14.0341	99.976	2018
2018511	female	intact	adult	24	14.0219	99.99	2018
2018512	female	intact	adult	24	14.0222	99.9897	2018
2018514	female	intact	adult	16	14.032	99.9832	2018
2018517	female	intact	adult	16	14.0318	99.9833	2018
2018519	female	intact	adult	16	14.032	99.9833	2018
2018524	female	intact	adult	47	14.0118	99.9648	2018
2018525	female	intact	adult	47	14.0122	99.9646	2018
2018526	female	intact	adult	46	14.0117	99.9695	2018
2021002	female	sprayed	adult	48	14.0126	99.9584	2021
2021003	female	sprayed	adult	48	14.0125	99.9588	2021
2021004	female	sprayed	adult	48	14.0123	99.958	2021
2021005	female	sprayed	adult	48	14.0124	99.9583	2021
2021006	female	sprayed	adult	48	14.0122	99.9582	2021
2021036	female	sprayed	adult	49	14.0188	99.9705	2021
2021040	female	sprayed	adult	49	14.0199	99.9675	2021
2021041	female	sprayed	adult	49	14.0199	99.9675	2021
2021042	female	sprayed	adult	49	14.0197	99.9676	2021
2021045	female	sprayed	adult	43	14.0179	99.9726	2021
2021055	female	sprayed	adult	30	14.0182	99.9783	2021
2021060	female	sprayed	adult	25	14.0219	99.9865	2021
2021073	female	sprayed	adult	49	14.0199	99.9675	2021
2021090	female	sprayed	adult	49	14.0199	99.9675	2021
2021124	female	sprayed	adult	34	14.0233	99.9808	2021
2021135	female	sprayed	adult	37	14.0221	99.9751	2021
2021137	female	sprayed	adult	37	14.0223	99.9748	2021
2021138	female	sprayed	adult	37	14.0223	99.9748	2021
2021146	female	sprayed	adult	41	14.0208	99.9713	2021
2021153	female	sprayed	adult	41	14.0216	99.9715	2021
2021158	female	sprayed	adult	40	14.0248	99.9708	2021
2021161	female	sprayed	adult	40	14.0248	99.9711	2021
2021165	female	sprayed	adult	38	14.0249	99.9746	2021
2021166	female	sprayed	adult	38	14.0249	99.9746	2021
2021173	female	sprayed	adult	39	14.0237	99.9736	2021
2021192	female	sprayed	adult	36	14.0249	99.9765	2021
2021202	female	sprayed	adult	2	14.039	99.9706	2021
2021209	female	sprayed	adult	2	14.0381	99.9667	2021
2021228	female	sprayed	adult	8	14.0287	99.9713	2021
2021229	female	sprayed	adult	8	14.0287	99.9713	2021
2021232	female	sprayed	adult	5	14.0325	99.9703	2021
2021233	female	sprayed	adult	5	14.0318	99.9703	2021
2021234	female	sprayed	adult	5	14.0318	99.9703	2021
2021240	female	sprayed	adult	10	14.0287	99.9699	2021
2021262	female	sprayed	adult	4	14.0371	99.966	2021
2021268	female	sprayed	adult	2	14.0381	99.9661	2021
2021288	female	sprayed	adult	5	14.0293	99.9703	2021
2021317	female	sprayed	adult	8	14.03	99.973	2021
2021319	female	sprayed	adult	8	14.0299	99.9709	2021
2021449	female	sprayed	adult	9	14.0307	99.9742	2021
2021450	female	sprayed	adult	9	14.0307	99.9741	2021
2021451	female	sprayed	adult	9	14.0307	99.9741	2021
2021465	female	sprayed	adult	21	14.032	99.9884	2021
2021472	female	sprayed	adult	18	14.0272	99.9794	2021
2021478	female	sprayed	adult	14	14.028	99.9789	2021
2021529	female	sprayed	adult	9	14.0302	99.9749	2021
2021530	female	sprayed	adult	9	14.0302	99.9748	2021
2021531	female	sprayed	adult	9	14.0302	99.9748	2021
2018028	female	sprayed	adult	5	14.0317	99.9701	2018
2018064	female	sprayed	adult	7	14.0319	99.9724	2018
2018080	female	sprayed	adult	8	14.0296	99.9726	2018
2018100	female	sprayed	adult	9	14.0331	99.9748	2018
2018114	female	sprayed	adult	10	14.0277	99.9697	2018
2018151	female	sprayed	adult	13	14.0263	99.9757	2018
2018168	female	sprayed	adult	14	14.0283	99.9783	2018
2018170	female	sprayed	adult	14	14.0278	99.9784	2018
2018180	female	sprayed	adult	15	14.0298	99.9784	2018
2018183	female	sprayed	adult	15	14.03	99.9796	2018
2018199	female	sprayed	adult	17	14.0298	99.9826	2018
2018250	female	sprayed	adult	19	14.0286	99.9834	2018
2018252	female	sprayed	adult	19	14.0284	99.9835	2018
2018253	female	sprayed	adult	19	14.0283	99.9837	2018
2018255	female	sprayed	adult	19	14.0264	99.9838	2018
2018274	female	sprayed	adult	24	14.0213	99.9894	2018
2018304	female	sprayed	adult	29	14.018	99.9785	2018
2018305	female	sprayed	adult	29	14.0179	99.9787	2018
2018331	female	sprayed	adult	30	14.0154	99.9754	2018
2018337	female	sprayed	adult	32	14.0201	99.9771	2018
2018338	female	sprayed	adult	32	14.0201	99.9769	2018
2018339	female	sprayed	adult	32	14.02	99.9771	2018
2018421	female	sprayed	adult	38	14.0244	99.9754	2018
2018422	female	sprayed	adult	38	14.0245	99.9748	2018
2018424	female	sprayed	adult	38	14.0245	99.9743	2018
2018425	female	sprayed	adult	38	14.0244	99.9749	2018
2018426	female	sprayed	adult	38	14.023	99.9754	2018
2018430	female	sprayed	adult	38	14.0234	99.9745	2018
2018431	female	sprayed	adult	39	14.0232	99.9726	2018
2018432	female	sprayed	adult	39	14.0231	99.9726	2018
2018438	female	sprayed	adult	39	14.0245	99.9724	2018
2018446	female	sprayed	adult	40	14.0233	99.9719	2018
2018457	female	sprayed	adult	40	14.0236	99.972	2018
2019095	female	sprayed	adult	6	14.0345	99.9717	2019
2019181	female	sprayed	adult	10	14.0285	99.97	2019
2019197	female	sprayed	adult	10	14.0277	99.9688	2019
2019202	female	sprayed	adult	10	14.0283	99.9686	2019
2019215	female	sprayed	adult	13	14.0267	99.9735	2019
2019225	female	sprayed	adult	14	14.028	99.9791	2019
2019247	female	sprayed	adult	15	14.0293	99.9807	2019
2019275	female	sprayed	adult	18	14.0262	99.9812	2019
2019278	female	sprayed	adult	18	14.0264	99.9815	2019
2021016	female	intact	pup	47	14.0118	99.961	2021
2021033	female	intact	pup	49	14.0171	99.9705	2021
2021034	female	intact	pup	49	14.0173	99.9705	2021
2021145	female	intact	pup	41	14.0205	99.971	2021
2021148	female	intact	pup	41	14.0205	99.971	2021
2021150	female	intact	pup	41	14.0204	99.9709	2021
2021216	female	intact	pup	3	14.0366	99.9624	2021
2021218	female	intact	pup	3	14.0377	99.9622	2021
2021256	female	intact	pup	1	14.0399	99.9563	2021
2021257	female	intact	pup	1	14.0399	99.9563	2021
2021258	female	intact	pup	1	14.0399	99.9563	2021
2021270	female	intact	pup	3	14.0366	99.9626	2021
2021279	female	intact	pup	7	14.0331	99.9715	2021
2018037	female	intact	pup	6	14.0342	99.9714	2018
2018052	female	intact	pup	6	14.034	99.9712	2018
2018055	female	intact	pup	6	14.0343	99.9725	2018
2018056	female	intact	pup	6	14.0344	99.9723	2018
2018059	female	intact	pup	6	14.0343	99.9724	2018
2018109	female	intact	pup	10	14.0278	99.9694	2018
2018118	female	sprayed	pup	10	14.0284	99.9686	2018
2018119	female	sprayed	pup	10	14.0283	99.9687	2018
2018121	female	intact	pup	10	14.0283	99.9687	2018
2018126	female	intact	pup	10	14.0278	99.9699	2018
2018193	female	intact	pup	16	14.0316	99.9805	2018
2018195	female	intact	pup	17	14.0292	99.9824	2018
2018196	female	intact	pup	17	14.0294	99.9825	2018
2018200	female	sprayed	pup	17	14.03	99.9827	2018
2018201	female	intact	pup	17	14.0291	99.9822	2018
2018235	female	intact	pup	18	14.0274	99.9801	2018
2018248	female	intact	pup	19	14.026	99.9831	2018
2018257	female	intact	pup	19	14.0262	99.9838	2018
2018330	female	intact	pup	30	14.0156	99.9757	2018
2018372	female	intact	pup	36	14.025	99.978	2018
2018373	female	intact	pup	36	14.0251	99.9779	2018
2018374	female	intact	pup	36	14.0251	99.9777	2018
2018376	female	sprayed	pup	36	14.0252	99.978	2018
2018377	female	intact	pup	36	14.0253	99.9777	2018
2018440	female	sprayed	pup	39	14.0243	99.9727	2018
2018500	female	intact	pup	51	14.0245	99.969	2018
2018501	female	intact	pup	51	14.0245	99.9691	2018
2018502	female	intact	pup	51	14.0245	99.9691	2018
2018528	female	intact	pup	46	14.0116	99.9693	2018
2019001	female	intact	pup	1	14.0406	99.9618	2019
2019003	female	intact	pup	1	14.0406	99.9626	2019
2019032	female	intact	pup	3	14.0375	99.9644	2019
2019033	female	intact	pup	3	14.0373	99.9637	2019
2019038	female	intact	pup	3	14.0373	99.9654	2019
2019039	female	intact	pup	3	14.0372	99.9644	2019
2019043	female	intact	pup	3	14.0373	99.964	2019
2019085	female	intact	pup	5	14.0314	99.9693	2019
2019113	female	intact	pup	6	14.0344	99.9721	2019
2019146	female	intact	pup	9	14.0306	99.9743	2019
2019147	female	intact	pup	9	14.0305	99.9743	2019
2019148	female	intact	pup	9	14.0328	99.973	2019
2019207	female	intact	pup	11	14.027	99.9716	2019
2019562	female	intact	pup	51	14.0244	99.9693	2019
2021147	male	intact	pup	41	14.0205	99.971	2021
2021193	male	intact	pup	36	14.0266	99.9783	2021
2021196	male	intact	pup	36	14.0264	99.9786	2021
2021215	male	intact	pup	3	14.0366	99.9625	2021
2021219	male	intact	pup	3	14.037	99.9621	2021
2021252	male	intact	pup	1	14.0399	99.9563	2021
2021253	male	intact	pup	1	14.0399	99.9563	2021
2021254	male	intact	pup	1	14.0399	99.9563	2021
2021255	male	intact	pup	1	14.0399	99.9563	2021
2021297	male	intact	pup	1	14.0399	99.9563	2021
2021475	male	intact	pup	18	14.0272	99.9794	2021
2018057	male	intact	pup	6	14.0344	99.9723	2018
2018110	male	intact	pup	10	14.0278	99.9695	2018
2018120	male	intact	pup	10	14.0283	99.9686	2018
2018192	male	intact	pup	16	14.0316	99.9804	2018
2018194	male	intact	pup	16	14.0316	99.9805	2018
2018218	male	intact	pup	18	14.0272	99.9795	2018
2018228	male	intact	pup	18	14.0269	99.9813	2018
2018260	male	intact	pup	19	14.0279	99.9835	2018
2018375	male	intact	pup	36	14.025	99.9777	2018
2018439	male	sprayed	pup	39	14.0245	99.9725	2018
2019018	male	intact	pup	2	14.0382	99.9681	2019
2019023	male	intact	pup	3	14.0375	99.9637	2019
2019031	male	intact	pup	3	14.0375	99.9641	2019
2019171	male	intact	pup	9	14.0318	99.9744	2019
2019230	male	intact	pup	14	14.0276	99.9788	2019
2019301	male	intact	pup	18	14.0272	99.9797	2019
2021001	male	sprayed	adult	48	14.0118	99.9589	2021
2021018	male	sprayed	adult	47	14.0118	99.962	2021
2021020	male	sprayed	adult	45	14.0089	99.9701	2021
2021046	male	sprayed	adult	43	14.0179	99.9726	2021
2021050	male	sprayed	adult	30	14.016	99.9753	2021
2021068	male	sprayed	adult	30	14.0169	99.9754	2021
2021121	male	sprayed	adult	35	14.0211	99.9783	2021
2021127	male	sprayed	adult	35	14.0229	99.9777	2021
2021151	male	sprayed	adult	41	14.0207	99.971	2021
2021152	male	sprayed	adult	41	14.0211	99.9714	2021
2021159	male	sprayed	adult	40	14.0247	99.971	2021
2021169	male	sprayed	adult	38	14.0243	99.9753	2021
2021170	male	sprayed	adult	38	14.0247	99.9761	2021
2021183	male	sprayed	adult	42	14.0209	99.9728	2021
2021187	male	sprayed	adult	38	14.0235	99.9742	2021
2021194	male	sprayed	adult	12	14.0269	99.9739	2021
2021220	male	sprayed	adult	7	14.0335	99.9709	2021
2021226	male	sprayed	adult	7	14.0334	99.9729	2021
2021231	male	sprayed	adult	5	14.0325	99.9703	2021
2021235	male	sprayed	adult	5	14.0295	99.9703	2021
2021238	male	sprayed	adult	8	14.0287	99.9714	2021
2021245	male	sprayed	adult	10	14.0276	99.9695	2021
2021246	male	sprayed	adult	10	14.0282	99.9687	2021
2021247	male	sprayed	adult	10	14.0282	99.9684	2021
2021248	male	sprayed	adult	51	14.0246	99.9697	2021
2021292	male	sprayed	adult	10	14.028	99.9687	2021
2021302	male	sprayed	adult	5	14.0289	99.9679	2021
2021359	male	sprayed	adult	6	14.0346	99.9715	2021
2021452	male	sprayed	adult	9	14.0307	99.9742	2021
2021455	male	sprayed	adult	52	14.0354	99.9849	2021
2021464	male	sprayed	adult	21	14.032	99.9884	2021
2021480	male	sprayed	adult	26	14.0158	99.9835	2021
2021481	male	sprayed	adult	26	14.0156	99.9835	2021
2018029	male	sprayed	adult	5	14.0317	99.9701	2018
2018102	male	sprayed	adult	9	14.0312	99.9744	2018
2018104	male	sprayed	adult	9	14.031	99.9746	2018
2018125	male	sprayed	adult	10	14.0284	99.969	2018
2018158	male	sprayed	adult	13	14.0261	99.9769	2018
2018163	male	sprayed	adult	14	14.028	99.9788	2018
2018165	male	sprayed	adult	14	14.0277	99.978	2018
2018179	male	sprayed	adult	15	14.0298	99.9785	2018
2018181	male	sprayed	adult	15	14.0304	99.9789	2018
2018184	male	sprayed	adult	15	14.0302	99.9795	2018
2018197	male	sprayed	adult	17	14.0293	99.9826	2018
2018212	male	sprayed	adult	18	14.027	99.9791	2018
2018223	male	sprayed	adult	18	14.0269	99.9808	2018
2018329	male	sprayed	adult	30	14.0156	99.9754	2018
2018341	male	sprayed	adult	32	14.0204	99.9746	2018
2018423	male	sprayed	adult	38	14.0245	99.9751	2018
2018427	male	sprayed	adult	38	14.0245	99.974	2018
2018428	male	sprayed	adult	38	14.0244	99.9742	2018
2018429	male	sprayed	adult	38	14.0232	99.9758	2018
2018441	male	sprayed	adult	39	14.0244	99.9725	2018
2019079	male	sprayed	adult	5	14.0321	99.9703	2019
2019155	male	sprayed	adult	9	14.0296	99.9744	2019
2019184	male	sprayed	adult	10	14.0283	99.9699	2019
2019246	male	sprayed	adult	15	14.0294	99.9806	2019
2019289	male	sprayed	adult	18	14.0273	99.9789	2019
2021010	male	intact	adult	48	14.0105	99.9588	2021
2021011	male	intact	adult	48	14.0106	99.959	2021
2021013	male	intact	adult	47	14.0137	99.9609	2021
2021019	male	intact	adult	46	14.0112	99.97	2021
2021023	male	intact	adult	44	14.0103	99.9703	2021
2021025	male	intact	adult	44	14.0145	99.9705	2021
2021029	male	intact	adult	44	14.0146	99.9704	2021
2021035	male	intact	adult	49	14.0172	99.9705	2021
2021038	male	intact	adult	49	14.0192	99.9697	2021
2021043	male	intact	adult	49	14.0198	99.9675	2021
2021054	male	intact	adult	31	14.0171	99.9753	2021
2021056	male	intact	adult	30	14.0182	99.9783	2021
2021063	male	intact	adult	29	14.0192	99.9766	2021
2021065	male	intact	adult	31	14.0171	99.9753	2021
2021072	male	intact	adult	29	14.0192	99.9766	2021
2021074	male	intact	adult	48	14.0111	99.9573	2021
2021078	male	intact	adult	48	14.0109	99.9584	2021
2021079	male	intact	adult	47	14.0103	99.9641	2021
2021080	male	intact	adult	47	14.0102	99.9642	2021
2021082	male	intact	adult	46	14.0101	99.9698	2021
2021085	male	intact	adult	44	14.0148	99.9736	2021
2021091	male	intact	adult	49	14.0199	99.9675	2021
2021092	male	intact	adult	49	14.0192	99.9656	2021
2021093	male	intact	adult	48	14.0112	99.9572	2021
2021095	male	intact	adult	48	14.0112	99.9572	2021
2021096	male	intact	adult	46	14.0112	99.9691	2021
2021098	male	intact	adult	45	14.0089	99.9705	2021
2021100	male	intact	adult	43	14.0196	99.9721	2021
2021105	male	intact	adult	49	14.0201	99.964	2021
2021106	male	intact	adult	49	14.0201	99.9641	2021
2021107	male	intact	adult	49	14.0201	99.964	2021
2021109	male	intact	adult	49	14.0205	99.9646	2021
2021115	male	intact	adult	44	14.0147	99.9732	2021
2021116	male	intact	adult	44	14.0147	99.9736	2021
2021120	male	intact	adult	35	14.0208	99.9782	2021
2021122	male	intact	adult	34	14.022	99.9802	2021
2021130	male	intact	adult	37	14.0212	99.9775	2021
2021134	male	intact	adult	37	14.0221	99.9751	2021
2021136	male	intact	adult	37	14.0222	99.9749	2021
2021140	male	intact	adult	42	14.0222	99.9728	2021
2021144	male	intact	adult	41	14.0208	99.9713	2021
2021162	male	intact	adult	40	14.023	99.9706	2021
2021172	male	intact	adult	38	14.0247	99.9761	2021
2021176	male	intact	adult	40	14.0248	99.971	2021
2021182	male	intact	adult	40	14.0244	99.9717	2021
2021188	male	intact	adult	36	14.0249	99.9776	2021
2021191	male	intact	adult	36	14.0248	99.9767	2021
2021197	male	intact	adult	36	14.0265	99.9786	2021
2021198	male	intact	adult	41	14.0225	99.9709	2021
2021199	male	intact	adult	41	14.0225	99.9709	2021
2021204	male	intact	adult	1	14.0398	99.9564	2021
2021224	male	intact	adult	7	14.0334	99.973	2021
2021236	male	intact	adult	8	14.0304	99.9708	2021
2021237	male	intact	adult	8	14.0289	99.9721	2021
2021241	male	intact	adult	10	14.0288	99.9702	2021
2021249	male	intact	adult	51	14.0246	99.9698	2021
2021250	male	intact	adult	6	14.0346	99.9715	2021
2021261	male	intact	adult	4	14.0356	99.9661	2021
2021264	male	intact	adult	4	14.0372	99.966	2021
2021265	male	intact	adult	4	14.0371	99.966	2021
2021271	male	intact	adult	4	14.0379	99.9666	2021
2021272	male	intact	adult	4	14.0379	99.9666	2021
2021273	male	intact	adult	7	14.033	99.9729	2021
2021274	male	intact	adult	4	14.0381	99.9698	2021
2021287	male	intact	adult	5	14.0296	99.9705	2021
2021289	male	intact	adult	8	14.0298	99.9714	2021
2021293	male	intact	adult	2	14.0391	99.9714	2021
2021296	male	intact	adult	4	14.0379	99.9666	2021
2021298	male	intact	adult	4	14.0373	99.9661	2021
2021300	male	intact	adult	7	14.0334	99.9729	2021
2021301	male	intact	adult	7	14.0334	99.9728	2021
2021308	male	intact	adult	5	14.0334	99.969	2021
2021310	male	intact	adult	7	14.0331	99.9714	2021
2021315	male	intact	adult	2	14.04	99.9665	2021
2021318	male	intact	adult	5	14.0318	99.97	2021
2021320	male	intact	adult	5	14.0334	99.969	2021
2021321	male	intact	adult	4	14.0378	99.9665	2021
2021336	male	intact	adult	6	14.0346	99.9715	2021
2021339	male	intact	adult	6	14.0346	99.9715	2021
2021349	male	intact	adult	6	14.0346	99.9715	2021
2021351	male	intact	adult	6	14.0346	99.9715	2021
2021354	male	intact	adult	6	14.0346	99.9715	2021
2021360	male	intact	adult	6	14.0346	99.9715	2021
2021375	male	intact	adult	6	14.0343	99.9724	2021
2021378	male	intact	adult	6	14.0343	99.9724	2021
2021380	male	intact	adult	6	14.0346	99.9715	2021
2021388	male	intact	adult	6	14.0345	99.9712	2021
2021397	male	intact	adult	6	14.0346	99.9715	2021
2021398	male	intact	adult	6	14.0346	99.9715	2021
2021399	male	intact	adult	6	14.0346	99.9715	2021
2021402	male	intact	adult	6	14.0346	99.9715	2021
2021411	male	intact	adult	6	14.0346	99.9715	2021
2021458	male	intact	adult	19	14.0265	99.9851	2021
2021460	male	intact	adult	19	14.0265	99.985	2021
2021463	male	intact	adult	19	14.0262	99.9854	2021
2021474	male	intact	adult	18	14.0277	99.9797	2021
2021476	male	intact	adult	18	14.0273	99.9795	2021
2021487	male	intact	adult	26	14.0152	99.9832	2021
2021488	male	intact	adult	26	14.0152	99.9832	2021
2021491	male	intact	adult	26	14.0155	99.9826	2021
2021499	male	intact	adult	14	14.0282	99.9789	2021
2021500	male	intact	adult	9	14.0298	99.9747	2021
2021503	male	intact	adult	52	14.0357	99.985	2021
2021504	male	intact	adult	52	14.035	99.986	2021
2021507	male	intact	adult	14	14.0293	99.9793	2021
2021512	male	intact	adult	9	14.0299	99.9767	2021
2021513	male	intact	adult	9	14.0333	99.9755	2021
2019004	male	intact	adult	1	14.0404	99.963	2019
2019008	male	intact	adult	1	14.0403	99.963	2019
2019021	male	intact	adult	3	14.0379	99.9645	2019
2019026	male	intact	adult	3	14.0355	99.9658	2019
2019027	male	intact	adult	3	14.0354	99.966	2019
2019028	male	intact	adult	3	14.0363	99.9654	2019
2019037	male	intact	adult	3	14.0371	99.9657	2019
2019045	male	intact	adult	3	14.038	99.9622	2019
2019051	male	intact	adult	4	14.0346	99.9706	2019
2019060	male	intact	adult	4	14.0355	99.97	2019
2019067	male	intact	adult	4	14.0375	99.9664	2019
2019075	male	intact	adult	5	14.029	99.97	2019
2019076	male	intact	adult	5	14.029	99.9702	2019
2019077	male	intact	adult	5	14.0291	99.9703	2019
2019080	male	intact	adult	5	14.0318	99.9699	2019
2019082	male	intact	adult	5	14.0328	99.9701	2019
2019086	male	intact	adult	5	14.0313	99.9693	2019
2019088	male	intact	adult	5	14.0293	99.9705	2019
2019092	male	intact	adult	6	14.0345	99.9714	2019
2019097	male	intact	adult	6	14.0344	99.9719	2019
2019111	male	intact	adult	6	14.0337	99.9715	2019
2019114	male	intact	adult	6	14.0337	99.9714	2019
2019116	male	intact	adult	6	14.0337	99.9713	2019
2019125	male	intact	adult	7	14.0324	99.971	2019
2019126	male	intact	adult	7	14.0331	99.9723	2019
2019138	male	intact	adult	7	14.0329	99.9722	2019
2019150	male	intact	adult	9	14.0304	99.9746	2019
2019151	male	intact	adult	9	14.0308	99.9746	2019
2019154	male	intact	adult	9	14.0299	99.9748	2019
2019158	male	intact	adult	9	14.0295	99.9744	2019
2019163	male	intact	adult	9	14.0331	99.9744	2019
2019164	male	intact	adult	9	14.0331	99.9745	2019
2019166	male	intact	adult	9	14.0332	99.973	2019
2019167	male	intact	adult	9	14.0331	99.9732	2019
2019172	male	intact	adult	9	14.0322	99.973	2019
2019173	male	intact	adult	9	14.0326	99.9748	2019
2019180	male	intact	adult	10	14.0284	99.9699	2019
2019188	male	intact	adult	10	14.0274	99.9698	2019
2019200	male	intact	adult	10	14.0283	99.9685	2019
2019203	male	intact	adult	11	14.0256	99.9722	2019
2019204	male	intact	adult	11	14.0275	99.9717	2019
2019209	male	intact	adult	12	14.0255	99.9734	2019
2019223	male	intact	adult	13	14.0259	99.9768	2019
2019233	male	intact	adult	14	14.0273	99.9782	2019
2019234	male	intact	adult	14	14.0272	99.9782	2019
2019236	male	intact	adult	14	14.0272	99.978	2019
2019237	male	intact	adult	15	14.027	99.9782	2019
2019240	male	intact	adult	15	14.0293	99.9793	2019
2019242	male	intact	adult	15	14.0295	99.9801	2019
2019244	male	intact	adult	15	14.0294	99.9803	2019
2019263	male	intact	adult	17	14.0293	99.9827	2019
2019266	male	intact	adult	17	14.029	99.9825	2019
2019271	male	intact	adult	18	14.027	99.9805	2019
2019276	male	intact	adult	18	14.0275	99.9798	2019
2019281	male	intact	adult	18	14.0271	99.979	2019
2019288	male	intact	adult	18	14.027	99.9787	2019
2019291	male	intact	adult	18	14.0271	99.9791	2019
2019296	male	intact	adult	18	14.0285	99.9816	2019
2019305	male	intact	adult	18	14.0271	99.9796	2019
2019312	male	intact	adult	18	14.0274	99.9807	2019
2019313	male	intact	adult	18	14.0261	99.981	2019
2019314	male	intact	adult	18	14.0261	99.981	2019
2019316	male	intact	adult	19	14.0263	99.9837	2019
2019320	male	intact	adult	20	14.0317	99.9882	2019
2019324	male	intact	adult	22	14.0252	99.9805	2019
2019326	male	intact	adult	23	14.0237	99.982	2019
2019333	male	intact	adult	23	14.026	99.9852	2019
2019344	male	intact	adult	23	14.0225	99.985	2019
2019345	male	intact	adult	24	14.0215	99.9893	2019
2019356	male	intact	adult	26	14.0157	99.9838	2019
2019358	male	intact	adult	26	14.0158	99.9836	2019
2019361	male	intact	adult	26	14.0152	99.9841	2019
2019363	male	intact	adult	27	14.0162	99.9827	2019
2019364	male	intact	adult	27	14.016	99.983	2019
2019367	male	intact	adult	28	14.0158	99.98	2019
2019370	male	intact	adult	28	14.0158	99.9808	2019
2019371	male	intact	adult	28	14.0156	99.9814	2019
2019372	male	intact	adult	29	14.0177	99.9797	2019
2019376	male	intact	adult	29	14.0166	99.9778	2019
2019377	male	intact	adult	29	14.0166	99.9776	2019
2019382	male	intact	adult	29	14.0184	99.978	2019
2019383	male	intact	adult	29	14.0184	99.9779	2019
2019388	male	intact	adult	29	14.0172	99.9793	2019
2019389	male	intact	adult	29	14.0171	99.9793	2019
2019393	male	intact	adult	29	14.0181	99.9757	2019
2019394	male	intact	adult	29	14.0177	99.9794	2019
2019395	male	intact	adult	29	14.0167	99.9775	2019
2019397	male	intact	adult	29	14.0181	99.9757	2019
2019402	male	intact	adult	30	14.0163	99.9766	2019
2019403	male	intact	adult	30	14.0148	99.9781	2019
2019405	male	intact	adult	30	14.0157	99.9781	2019
2019409	male	intact	adult	30	14.0156	99.9781	2019
2019410	male	intact	adult	30	14.0149	99.9781	2019
2019411	male	intact	adult	33	14.0188	99.9795	2019
2019415	male	intact	adult	34	14.0224	99.9802	2019
2019419	male	intact	adult	34	14.0223	99.9803	2019
2019420	male	intact	adult	34	14.0223	99.9802	2019
2019424	male	intact	adult	35	14.022	99.9785	2019
2019425	male	intact	adult	35	14.022	99.9786	2019
2019427	male	intact	adult	36	14.0258	99.9773	2019
2019428	male	intact	adult	36	14.0257	99.9772	2019
2019430	male	intact	adult	36	14.0245	99.9778	2019
2019431	male	intact	adult	36	14.0247	99.978	2019
2019438	male	intact	adult	37	14.0227	99.9763	2019
2019439	male	intact	adult	37	14.0226	99.9774	2019
2019442	male	intact	adult	37	14.0215	99.9764	2019
2019443	male	intact	adult	37	14.0215	99.9763	2019
2019444	male	intact	adult	37	14.0214	99.9764	2019
2019445	male	intact	adult	37	14.0214	99.9763	2019
2019447	male	intact	adult	37	14.0213	99.9763	2019
2019450	male	intact	adult	37	14.0215	99.9755	2019
2019452	male	intact	adult	37	14.0214	99.9755	2019
2019454	male	intact	adult	37	14.0228	99.9761	2019
2019460	male	intact	adult	38	14.0238	99.9755	2019
2019474	male	intact	adult	38	14.0233	99.9739	2019
2019479	male	intact	adult	38	14.0232	99.9749	2019
2019490	male	intact	adult	39	14.0236	99.9724	2019
2019492	male	intact	adult	39	14.0242	99.9727	2019
2019499	male	intact	adult	39	14.0246	99.9726	2019
2019502	male	intact	adult	40	14.0235	99.9711	2019
2019504	male	intact	adult	40	14.0244	99.9715	2019
2019506	male	intact	adult	41	14.0226	99.971	2019
2019514	male	intact	adult	41	14.0225	99.9714	2019
2019515	male	intact	adult	41	14.0226	99.9715	2019
2019518	male	intact	adult	41	14.0207	99.9713	2019
2019521	male	intact	adult	42	14.0219	99.9734	2019
2019525	male	intact	adult	43	14.0185	99.9726	2019
2019526	male	intact	adult	43	14.0189	99.9717	2019
2019529	male	intact	adult	45	14.0093	99.9704	2019
2019531	male	intact	adult	45	14.0093	99.9705	2019
2019532	male	intact	adult	46	14.0115	99.97	2019
2019537	male	intact	adult	46	14.0104	99.9702	2019
2019540	male	intact	adult	48	14.0126	99.9579	2019
2019550	male	intact	adult	49	14.019	99.9699	2019
2019551	male	intact	adult	49	14.0193	99.969	2019
2019564	male	intact	adult	52	14.0349	99.9852	2019
2019566	male	intact	adult	52	14.0348	99.9853	2019
2019572	male	intact	adult	2	14.0392	99.971	2019
2018003	male	intact	adult	2	14.0394	99.9674	2018
2018005	male	intact	adult	3	14.0366	99.9653	2018
2018006	male	intact	adult	3	14.0378	99.9653	2018
2018009	male	intact	adult	3	14.0374	99.9652	2018
2018010	male	intact	adult	3	14.0376	99.9652	2018
2018014	male	intact	adult	4	14.0341	99.9699	2018
2018019	male	intact	adult	4	14.037	99.9693	2018
2018021	male	intact	adult	4	14.0341	99.9702	2018
2018023	male	intact	adult	4	14.0369	99.9694	2018
2018025	male	intact	adult	5	14.0298	99.9698	2018
2018026	male	intact	adult	5	14.0314	99.9702	2018
2018032	male	intact	adult	5	14.0313	99.9697	2018
2018036	male	intact	adult	5	14.031	99.9691	2018
2018038	male	intact	adult	6	14.034	99.9715	2018
2018043	male	intact	adult	6	14.034	99.9719	2018
2018046	male	intact	adult	6	14.034	99.9716	2018
2018058	male	intact	adult	6	14.0339	99.9718	2018
2018062	male	intact	adult	7	14.0321	99.9725	2018
2018063	male	intact	adult	7	14.0321	99.9723	2018
2018066	male	intact	adult	7	14.0318	99.9723	2018
2018068	male	intact	adult	7	14.0327	99.9719	2018
2018072	male	intact	adult	7	14.0325	99.9722	2018
2018073	male	intact	adult	7	14.0327	99.9726	2018
2018076	male	intact	adult	7	14.0317	99.9726	2018
2018079	male	intact	adult	8	14.0299	99.9725	2018
2018083	male	intact	adult	9	14.033	99.9743	2018
2018085	male	intact	adult	9	14.0302	99.9744	2018
2018086	male	intact	adult	9	14.03	99.9745	2018
2018089	male	intact	adult	9	14.0293	99.9745	2018
2018093	male	intact	adult	9	14.0331	99.9746	2018
2018094	male	intact	adult	9	14.0331	99.9732	2018
2018095	male	intact	adult	9	14.033	99.9736	2018
2018096	male	intact	adult	9	14.0305	99.9734	2018
2018099	male	intact	adult	9	14.0331	99.9748	2018
2018105	male	intact	adult	10	14.0283	99.9699	2018
2018124	male	intact	adult	10	14.0282	99.9686	2018
2018127	male	intact	adult	11	14.0257	99.9721	2018
2018128	male	intact	adult	11	14.0273	99.9716	2018
2018131	male	intact	adult	11	14.0268	99.9722	2018
2018132	male	intact	adult	11	14.0252	99.9721	2018
2018134	male	intact	adult	11	14.027	99.9722	2018
2018135	male	intact	adult	11	14.0271	99.9717	2018
2018137	male	intact	adult	12	14.0256	99.9735	2018
2018139	male	intact	adult	12	14.0266	99.9733	2018
2018143	male	intact	adult	12	14.0263	99.9733	2018
2018146	male	intact	adult	13	14.0252	99.9744	2018
2018147	male	intact	adult	13	14.025	99.9745	2018
2018153	male	intact	adult	13	14.0256	99.9763	2018
2018154	male	intact	adult	13	14.0256	99.9764	2018
2018157	male	intact	adult	13	14.0261	99.977	2018
2018160	male	intact	adult	13	14.0257	99.975	2018
2018161	male	intact	adult	13	14.0257	99.9747	2018
2018162	male	intact	adult	13	14.025	99.9747	2018
2018164	male	intact	adult	14	14.028	99.9782	2018
2018171	male	intact	adult	14	14.0278	99.9786	2018
2018173	male	intact	adult	14	14.0277	99.9787	2018
2018174	male	intact	adult	14	14.0278	99.9785	2018
2018177	male	intact	adult	14	14.0282	99.9776	2018
2018178	male	intact	adult	15	14.0298	99.9787	2018
2018186	male	intact	adult	16	14.0316	99.9818	2018
2018187	male	intact	adult	16	14.0314	99.9819	2018
2018190	male	intact	adult	16	14.033	99.9809	2018
2018203	male	intact	adult	17	14.029	99.9824	2018
2018213	male	intact	adult	18	14.0269	99.9789	2018
2018214	male	intact	adult	18	14.027	99.9787	2018
2018215	male	intact	adult	18	14.0272	99.9797	2018
2018219	male	intact	adult	18	14.0271	99.9794	2018
2018220	male	intact	adult	18	14.0275	99.9794	2018
2018221	male	intact	adult	18	14.0265	99.981	2018
2018222	male	intact	adult	18	14.0269	99.9811	2018
2018224	male	intact	adult	18	14.0267	99.9807	2018
2018225	male	intact	adult	18	14.0264	99.9807	2018
2018227	male	intact	adult	18	14.0264	99.9814	2018
2018230	male	intact	adult	18	14.0278	99.9816	2018
2018233	male	intact	adult	18	14.0273	99.9791	2018
2018236	male	intact	adult	18	14.0263	99.981	2018
2018239	male	intact	adult	18	14.0267	99.9815	2018
2018242	male	intact	adult	18	14.0269	99.9807	2018
2018243	male	intact	adult	18	14.0266	99.9806	2018
2018244	male	intact	adult	19	14.0263	99.983	2018
2018246	male	intact	adult	19	14.026	99.9831	2018
2018249	male	intact	adult	19	14.0299	99.9835	2018
2018251	male	intact	adult	19	14.0286	99.9836	2018
2018259	male	intact	adult	19	14.0283	99.9833	2018
2018262	male	intact	adult	21	14.0316	99.9887	2018
2018268	male	intact	adult	22	14.0245	99.9802	2018
2018272	male	intact	adult	23	14.0231	99.9853	2018
2018273	male	intact	adult	24	14.0213	99.989	2018
2018278	male	intact	adult	25	14.0211	99.9864	2018
2018280	male	intact	adult	25	14.0211	99.9865	2018
2018283	male	intact	adult	26	14.0153	99.9836	2018
2018284	male	intact	adult	26	14.0157	99.9838	2018
2018285	male	intact	adult	26	14.0153	99.9839	2018
2018287	male	intact	adult	26	14.016	99.9841	2018
2018290	male	intact	adult	27	14.0152	99.9829	2018
2018292	male	intact	adult	28	14.0155	99.9799	2018
2018293	male	intact	adult	28	14.0153	99.9806	2018
2018294	male	intact	adult	28	14.0152	99.9802	2018
2018301	male	intact	adult	29	14.0172	99.9791	2018
2018302	male	intact	adult	29	14.0168	99.9792	2018
2018303	male	intact	adult	29	14.017	99.9783	2018
2018309	male	intact	adult	29	14.0179	99.9787	2018
2018316	male	intact	adult	29	14.0182	99.9783	2018
2018317	male	intact	adult	29	14.0175	99.9783	2018
2018318	male	intact	adult	29	14.0176	99.9757	2018
2018319	male	intact	adult	30	14.0152	99.9786	2018
2018323	male	intact	adult	30	14.015	99.9767	2018
2018326	male	intact	adult	30	14.015	99.9767	2018
2018328	male	intact	adult	30	14.0163	99.9768	2018
2018347	male	intact	adult	33	14.0188	99.9798	2018
2018348	male	intact	adult	33	14.0189	99.9797	2018
2018350	male	intact	adult	33	14.0187	99.9795	2018
2018353	male	intact	adult	33	14.0186	99.9795	2018
2018382	male	intact	adult	36	14.0249	99.9786	2018
2018385	male	intact	adult	37	14.023	99.9769	2018
2018387	male	intact	adult	37	14.0231	99.9762	2018
2018391	male	intact	adult	37	14.0213	99.9775	2018
2018394	male	intact	adult	37	14.023	99.9771	2018
2018395	male	intact	adult	37	14.0227	99.977	2018
2018402	male	intact	adult	37	14.0216	99.9761	2018
2018404	male	intact	adult	37	14.0212	99.9759	2018
2018407	male	intact	adult	37	14.0214	99.9758	2018
2018408	male	intact	adult	37	14.0212	99.9758	2018
2018411	male	intact	adult	38	14.0237	99.9739	2018
2018412	male	intact	adult	38	14.0241	99.9758	2018
2018416	male	intact	adult	38	14.0228	99.9749	2018
2018420	male	intact	adult	38	14.0241	99.974	2018
2018437	male	intact	adult	39	14.0238	99.9725	2018
2018442	male	intact	adult	39	14.0244	99.9726	2018
2018447	male	intact	adult	40	14.0238	99.9715	2018
2018452	male	intact	adult	40	14.024	99.9714	2018
2018455	male	intact	adult	40	14.0244	99.9713	2018
2018456	male	intact	adult	40	14.0238	99.9721	2018
2018459	male	intact	adult	41	14.0207	99.9712	2018
2018463	male	intact	adult	41	14.0206	99.971	2018
2018465	male	intact	adult	41	14.0215	99.9716	2018
2018466	male	intact	adult	41	14.0218	99.9717	2018
2018471	male	intact	adult	42	14.0203	99.9728	2018
2018473	male	intact	adult	42	14.0212	99.9732	2018
2018477	male	intact	adult	44	14.013	99.971	2018
2018478	male	intact	adult	45	14.0093	99.9706	2018
2018479	male	intact	adult	45	14.0092	99.9707	2018
2018483	male	intact	adult	48	14.0124	99.9582	2018
2018485	male	intact	adult	48	14.0121	99.9582	2018
2018486	male	intact	adult	49	14.0192	99.97	2018
2018489	male	intact	adult	49	14.0186	99.969	2018
2018496	male	intact	adult	50	14.0232	99.9698	2018
2018505	male	intact	adult	52	14.0356	99.9829	2018
2018509	male	intact	adult	6	14.0339	99.9758	2018
2018513	male	intact	adult	16	14.0318	99.9834	2018
2018516	male	intact	adult	16	14.0318	99.9833	2018
2018518	male	intact	adult	16	14.0318	99.9832	2018
2018520	male	intact	adult	21	14.0301	99.989	2018
2018521	male	intact	adult	47	14.0121	99.9651	2018
2019007	unknown	intact	adult	1	14.0403	99.9626	2019
2019010	unknown	intact	adult	1	14.0401	99.9621	2019
2019011	unknown	intact	adult	1	14.0402	99.9625	2019
2019017	unknown	intact	pup	2	14.0383	99.968	2019
2019047	unknown	intact	adult	4	14.0335	99.9701	2019
2019048	unknown	intact	adult	4	14.0335	99.9699	2019
2019050	unknown	intact	adult	4	14.0336	99.9697	2019
2019052	unknown	intact	adult	4	14.0346	99.9705	2019
2019053	unknown	intact	adult	4	14.0349	99.9702	2019
2019054	unknown	intact	adult	4	14.035	99.9703	2019
2019055	unknown	intact	adult	4	14.035	99.9703	2019
2019056	unknown	intact	adult	4	14.035	99.9703	2019
2019061	unknown	intact	adult	4	14.0356	99.9701	2019
2019062	unknown	intact	adult	4	14.0356	99.9702	2019
2019065	unknown	intact	adult	4	14.036	99.9706	2019
2019066	unknown	intact	adult	4	14.0335	99.9703	2019
2019084	unknown	intact	adult	5	14.0316	99.9693	2019
2019091	unknown	intact	adult	6	14.0345	99.9712	2019
2019096	unknown	intact	adult	6	14.0344	99.9718	2019
2019098	unknown	intact	pup	6	14.0345	99.9712	2019
2019104	unknown	intact	adult	6	14.0342	99.9717	2019
2019105	unknown	intact	adult	6	14.0342	99.9718	2019
2019106	unknown	intact	adult	6	14.0342	99.9718	2019
2019107	unknown	intact	adult	6	14.0338	99.9715	2019
2019108	unknown	intact	adult	6	14.0338	99.9715	2019
2019109	unknown	intact	adult	6	14.0337	99.9715	2019
2019110	unknown	intact	adult	6	14.0337	99.9715	2019
2019112	unknown	intact	adult	6	14.0337	99.9716	2019
2019115	unknown	intact	adult	6	14.0337	99.9714	2019
2019117	unknown	intact	adult	6	14.0338	99.9713	2019
2019118	unknown	intact	pup	6	14.0337	99.9714	2019
2019120	unknown	intact	adult	6	14.0337	99.9714	2019
2019121	unknown	intact	adult	6	14.0337	99.9713	2019
2019122	unknown	intact	pup	6	14.0344	99.972	2019
2019123	unknown	intact	pup	6	14.0344	99.9721	2019
2019128	unknown	intact	adult	7	14.0331	99.9724	2019
2019131	unknown	intact	adult	7	14.033	99.9722	2019
2019132	unknown	intact	adult	7	14.033	99.9723	2019
2019133	unknown	intact	adult	7	14.033	99.9724	2019
2019134	unknown	intact	adult	7	14.033	99.9724	2019
2019135	unknown	intact	adult	7	14.033	99.9725	2019
2019136	unknown	intact	adult	7	14.033	99.9726	2019
2019140	unknown	intact	adult	7	14.0332	99.9726	2019
2019141	unknown	intact	pup	7	14.0332	99.9727	2019
2019142	unknown	intact	pup	7	14.0332	99.9727	2019
2019144	unknown	intact	adult	8	14.0298	99.9711	2019
2019145	unknown	intact	adult	8	14.0298	99.9712	2019
2019165	unknown	intact	adult	9	14.0311	99.9742	2019
2019176	unknown	intact	pup	9	14.0323	99.9748	2019
2019177	unknown	intact	pup	9	14.0322	99.9748	2019
2019178	unknown	intact	pup	9	14.0322	99.9747	2019
2019179	unknown	intact	pup	9	14.0322	99.9748	2019
2019211	unknown	intact	adult	12	14.0255	99.9735	2019
2019216	unknown	intact	adult	13	14.0258	99.9751	2019
2019218	unknown	intact	adult	13	14.0259	99.9753	2019
2019219	unknown	intact	adult	13	14.0261	99.9771	2019
2019259	unknown	intact	pup	17	14.0311	99.9815	2019
2019260	unknown	intact	pup	17	14.03	99.9828	2019
2019261	unknown	intact	pup	17	14.0297	99.9828	2019
2019262	unknown	intact	pup	17	14.0295	99.9827	2019
2019264	unknown	intact	adult	17	14.0292	99.9824	2019
2019282	unknown	intact	adult	18	14.0268	99.9793	2019
2019283	unknown	intact	adult	18	14.0273	99.9797	2019
2019284	unknown	intact	adult	18	14.0271	99.9788	2019
2019285	unknown	intact	adult	18	14.0275	99.9791	2019
2019292	unknown	intact	adult	18	14.0271	99.9803	2019
2019293	unknown	intact	adult	18	14.027	99.9802	2019
2019294	unknown	intact	adult	18	14.0277	99.9823	2019
2019295	unknown	intact	adult	18	14.0275	99.9822	2019
2019299	unknown	intact	pup	18	14.0273	99.9796	2019
2019300	unknown	intact	pup	18	14.0273	99.9797	2019
2019302	unknown	intact	pup	18	14.0272	99.9797	2019
2019303	unknown	intact	pup	18	14.0273	99.9795	2019
2019304	unknown	intact	pup	18	14.0272	99.9797	2019
2019338	unknown	intact	adult	23	14.0229	99.9849	2019
2019359	unknown	intact	adult	26	14.0155	99.9837	2019
2019386	unknown	intact	adult	29	14.0179	99.9761	2019
2019387	unknown	intact	adult	29	14.0169	99.9781	2019
2019398	unknown	intact	adult	30	14.016	99.9755	2019
2019399	unknown	intact	adult	30	14.0161	99.9754	2019
2019401	unknown	intact	adult	30	14.0151	99.976	2019
2019406	unknown	intact	adult	30	14.0159	99.978	2019
2019407	unknown	intact	adult	30	14.0159	99.978	2019
2019408	unknown	intact	adult	30	14.0159	99.978	2019
2019426	unknown	intact	adult	35	14.0219	99.9786	2019
2019433	unknown	intact	adult	36	14.0246	99.9779	2019
2019435	unknown	intact	adult	36	14.0246	99.9783	2019
2019448	unknown	intact	adult	37	14.0218	99.9749	2019
2019461	unknown	intact	pup	38	14.0238	99.9739	2019
2019462	unknown	intact	pup	38	14.0238	99.9741	2019
2019463	unknown	intact	pup	38	14.0237	99.9739	2019
2019464	unknown	intact	pup	38	14.0235	99.9742	2019
2019465	unknown	intact	pup	38	14.0234	99.9739	2019
2019466	unknown	intact	pup	38	14.0241	99.9741	2019
2019467	unknown	intact	pup	38	14.024	99.9744	2019
2019468	unknown	intact	pup	38	14.024	99.9745	2019
2019477	unknown	intact	adult	38	14.0236	99.9741	2019
2019478	unknown	intact	adult	38	14.0239	99.9759	2019
2019480	unknown	intact	adult	38	14.0232	99.9749	2019
2019483	unknown	intact	adult	38	14.0232	99.9749	2019
2019484	unknown	intact	adult	38	14.0232	99.9749	2019
2019491	unknown	intact	adult	39	14.0243	99.9725	2019
2019495	unknown	intact	adult	39	14.0236	99.9736	2019
2019496	unknown	intact	adult	39	14.0235	99.9736	2019
2019500	unknown	intact	adult	39	14.0246	99.9727	2019
2019507	unknown	intact	adult	41	14.0226	99.9711	2019
2019508	unknown	intact	adult	41	14.0226	99.9712	2019
2019509	unknown	intact	adult	41	14.0226	99.9708	2019
2019535	unknown	intact	adult	46	14.0114	99.9701	2019
2019536	unknown	intact	adult	46	14.0114	99.9701	2019
2019538	unknown	intact	adult	46	14.0103	99.9703	2019
2019539	unknown	intact	adult	47	14.012	99.962	2019
2019552	unknown	intact	pup	49	14.0193	99.9689	2019
2019553	unknown	intact	pup	49	14.0192	99.9689	2019
2019567	unknown	intact	adult	2	14.0393	99.971	2019
2019568	unknown	intact	adult	2	14.0393	99.9709	2019
2019573	unknown	intact	adult	2	14.0393	99.9708	2019
2019574	unknown	intact	adult	2	14.0391	99.971	2019
2019577	unknown	intact	pup	4	14.0376	99.9666	2019
2019265	unknown	sprayed	adult	17	14.029	99.9828	2019
2021097	unknown	intact	adult	46	14.0097	99.9699	2021
2021101	unknown	intact	adult	43	14.0196	99.9722	2021
2021114	unknown	intact	adult	45	14.0088	99.9701	2021
2021352	unknown	intact	adult	6	14.0346	99.9715	2021
2021357	unknown	intact	adult	6	14.0346	99.9715	2021
2021358	unknown	intact	adult	6	14.0346	99.9715	2021
2021376	unknown	intact	adult	6	14.0343	99.9724	2021
2021382	unknown	intact	adult	6	14.034	99.9711	2021
2021384	unknown	intact	adult	6	14.0346	99.9715	2021
2021390	unknown	intact	adult	6	14.0346	99.9715	2021
2021392	unknown	intact	adult	6	14.0346	99.9715	2021
2021403	unknown	intact	adult	6	14.0346	99.9715	2021
2021421	unknown	intact	adult	6	14.0346	99.9715	2021
2018022	unknown	intact	adult	4	14.0369	99.9696	2018
2018051	unknown	intact	adult	6	14.0338	99.9715	2018
2018107	unknown	intact	adult	10	14.0283	99.9701	2018
2018108	unknown	intact	pup	10	14.0282	99.9701	2018
2018115	unknown	intact	pup	10	14.028	99.97	2018
2018138	unknown	intact	adult	12	14.0256	99.9731	2018
2018176	unknown	intact	adult	14	14.0284	99.9778	2018
2018205	unknown	intact	pup	17	14.029	99.9821	2018
2018206	unknown	intact	pup	17	14.029	99.9821	2018
2018207	unknown	intact	pup	17	14.029	99.9821	2018
2018231	unknown	intact	adult	18	14.028	99.9818	2018
2018232	unknown	intact	adult	18	14.027	99.9793	2018
2018241	unknown	intact	adult	18	14.0269	99.9792	2018
2018258	unknown	intact	pup	19	14.0264	99.9836	2018
2018261	unknown	intact	pup	19	14.0261	99.9835	2018
2018307	unknown	intact	adult	29	14.0174	99.976	2018
2018313	unknown	intact	adult	29	14.018	99.9758	2018
2018320	unknown	intact	adult	30	14.0156	99.9784	2018
2018332	unknown	intact	adult	30	14.0157	99.9777	2018
2018333	unknown	intact	adult	30	14.0157	99.9776	2018
2018343	unknown	intact	adult	32	14.0203	99.9759	2018
2018344	unknown	intact	adult	32	14.0202	99.976	2018
2018345	unknown	intact	adult	32	14.0202	99.976	2018
2018346	unknown	intact	adult	32	14.0202	99.9758	2018
2018363	unknown	intact	adult	34	14.0234	99.9811	2018
2018366	unknown	intact	adult	35	14.0221	99.9786	2018
2018368	unknown	intact	adult	35	14.0213	99.9785	2018
2018369	unknown	intact	adult	35	14.0215	99.9786	2018
2018370	unknown	intact	pup	36	14.0258	99.9779	2018
2018398	unknown	intact	adult	37	14.0229	99.9769	2018
2018400	unknown	intact	adult	37	14.0215	99.9759	2018
2018401	unknown	intact	adult	37	14.0216	99.976	2018
2018403	unknown	intact	adult	37	14.0215	99.976	2018
2018405	unknown	intact	adult	37	14.0214	99.9757	2018
2018406	unknown	intact	adult	37	14.0214	99.9762	2018
2018474	unknown	intact	adult	42	14.0201	99.9732	2018
2018481	unknown	intact	adult	47	14.012	99.962	2018
2018510	unknown	intact	adult	6	14.034	99.9764	2018
2018515	unknown	intact	adult	16	14.0321	99.9832	2018
2018522	unknown	intact	adult	47	14.0118	99.9652	2018
2018523	unknown	intact	adult	47	14.0119	99.9643	2018
2018527	unknown	intact	pup	46	14.0118	99.9692	2018
2018529	unknown	intact	pup	46	14.0116	99.9691	2018
2021324	male	intact	adult	6	14.0367	99.9708	2021
2021325	male	intact	adult	6	14.0367	99.9708	2021
2021326	male	intact	adult	6	14.0367	99.9708	2021
2021328	male	intact	adult	6	14.0367	99.9708	2021
2021329	unknown	intact	adult	6	14.0367	99.9708	2021
2021330	male	intact	adult	6	14.0367	99.9708	2021
2021331	male	intact	adult	6	14.0367	99.9708	2021
2021334	unknown	intact	adult	6	14.0367	99.9708	2021
2021335	unknown	intact	adult	6	14.0367	99.9708	2021
2021337	male	intact	adult	6	14.0367	99.9708	2021
2021338	unknown	intact	adult	6	14.0367	99.9708	2021
2021340	unknown	intact	adult	6	14.0367	99.9708	2021
2021341	male	intact	adult	6	14.0367	99.9708	2021
2021343	male	intact	adult	6	14.0367	99.9708	2021
2021344	male	intact	adult	6	14.0367	99.9708	2021
2021346	unknown	intact	adult	6	14.0367	99.9708	2021
2021347	unknown	intact	adult	6	14.0367	99.9708	2021
2021348	male	intact	adult	6	14.0367	99.9708	2021
2021350	male	intact	adult	6	14.0367	99.9708	2021
2021356	unknown	intact	adult	6	14.0367	99.9708	2021
2021362	male	sprayed	adult	6	14.0367	99.9708	2021
2021364	male	intact	adult	6	14.0367	99.9708	2021
2021365	unknown	intact	adult	6	14.0367	99.9708	2021
2021367	unknown	intact	adult	6	14.0367	99.9708	2021
2021368	unknown	intact	adult	6	14.0367	99.9708	2021
2021369	male	intact	adult	6	14.0367	99.9708	2021
2021370	unknown	intact	adult	6	14.0367	99.9708	2021
2021371	unknown	intact	adult	6	14.0367	99.9708	2021
2021372	male	intact	adult	6	14.0367	99.9708	2021
2021373	male	intact	adult	6	14.0367	99.9708	2021
2021379	unknown	intact	adult	6	14.0367	99.9708	2021
2021381	unknown	intact	adult	6	14.0367	99.9708	2021
2021383	unknown	intact	adult	6	14.0367	99.9708	2021
2021386	unknown	intact	adult	6	14.0367	99.9708	2021
2021394	male	intact	adult	6	14.0367	99.9708	2021
2021401	unknown	intact	adult	6	14.0367	99.9708	2021
2021404	unknown	intact	adult	6	14.0367	99.9708	2021
2021405	unknown	intact	adult	6	14.0367	99.9708	2021
2021406	unknown	intact	adult	6	14.0367	99.9708	2021
2021407	unknown	intact	adult	6	14.0367	99.9708	2021
2021408	unknown	intact	adult	6	14.0367	99.9708	2021
2021409	unknown	intact	adult	6	14.0367	99.9708	2021
2021410	unknown	intact	adult	6	14.0367	99.9708	2021
2021417	unknown	intact	adult	6	14.0367	99.9708	2021
2021425	unknown	intact	adult	6	14.0367	99.9708	2021
2021426	unknown	intact	adult	6	14.0367	99.9708	2021
2021427	unknown	intact	adult	6	14.0367	99.9708	2021
2021428	unknown	intact	adult	6	14.0367	99.9708	2021
2021429	unknown	intact	adult	6	14.0367	99.9708	2021
2021431	unknown	intact	adult	6	14.0367	99.9708	2021
2021434	unknown	intact	adult	6	14.0367	99.9708	2021
2021435	unknown	intact	adult	6	14.0367	99.9708	2021
2021436	unknown	intact	adult	6	14.0367	99.9708	2021
2021438	unknown	intact	adult	6	14.0367	99.9708	2021
2021439	unknown	intact	adult	6	14.0367	99.9708	2021
2021440	male	intact	adult	6	14.0367	99.9708	2021
2021441	male	intact	adult	6	14.0367	99.9708	2021
2021442	unknown	intact	adult	6	14.0367	99.9708	2021
2021443	unknown	intact	adult	6	14.0367	99.9708	2021
2021444	male	intact	adult	6	14.0367	99.9708	2021
2021445	male	intact	adult	6	14.0367	99.9708	2021
2021446	male	intact	adult	6	14.0367	99.9708	2021
2021447	male	intact	adult	6	14.0367	99.9708	2021
2021448	male	intact	adult	6	14.0367	99.9708	2021
